# Supplementary material for: Pollen and anther morphological variation in rye was shaped by domestication
Source: BMC Plant Biol. 2025 Mar 27;25:389. doi: 10.1186/s12870-025-06416-x (PMC11948849; doi:10.1186/s12870-025-06416-x)
Supplement: Supplementary file 2 — Supplementary Material 2 [file 12870_2025_6416_MOESM2_ESM.xlsx]

## Sheet: Overview of suppl. Data
	table	description
	Supplementary Table 1	Passport and phenotypic information of all used rye genotypes in this study.
	Supplementary Table 2	Description of QTL detected in 1000-fold GWAS after applying a repeated random subsampling approach by randomly selecting 95 % of the original data in each run.
	Supplementary Table 3	Description of QTL detected in 1000-fold GWAS after applying a permutation approach by randomly assigning phenotypic data to genotypes in each run.
	Supplementary Table 4	Description of QTL detected in GWAS with assigned candidate gene and positional information.
	Supplementary Table 5	Summary statistics of pollen and anther traits.
	Supplementary Table 6	Genotypes belonging to outgroups of feral and domesticated rye used in Z(FST)-, DRI-, and XP-CLR-analysis.
	Supplementary Table 7	QTL detected in GWAS with positional information and information of signature of selection signals above the 95 % quantile within 5 Mb window around QTL position applying DRI-, XPCLR- and Z(FST)-scans within outgroups of feral and domesticated rye.
	Supplementary Table 8	Genotypes belonging to outgroups of feral and domesticated rye used in PST-FST-analysis with present phenotypic anther and pollen morphology data.
	Supplementary Table 9	Pearson’s correlation coefficients among the evaluated traits.
	Supplementary Table 10	Description of significant SNP markers associated with phenotypic traits.

## Sheet: Supplementary Table 1
Supplementary Table 1. Passport and phenotypic information of all used rye genotypes in this study.
Genotype	accession	species	subspecies	variety	domestication level	growth type	country	countrycode	country group	panel	ploidy	latitude	longitude	PC1	PC2	PC3	PC4	anther length [mm]	pollen length [µm]	pollen mass (estimate) [ng]	pollen area (IFC) [µm2]	pollen elogatedness	PRFI	POFI	PYFI	PGFI	pollen mass (measured) [ng]	pollen area (QPI) [µm2]
R_100_DIV_22_1	R100	Secale cereale	subsp. cereale	Finnischer Landroggen	landrace (ssp. cereale)	winter annual	Germany	DEU	Central Europe	GBS_Schreiber2018	diploid	51.1657	10.4515	-0.0552191	-0.00573882	-0.0358779	-0.0273563	12.16	51	13.81	1684	1.18	551797	481324	447292	1.0395e+06
R_100_DIV_22_2	R100	Secale cereale	subsp. cereale	Finnischer Landroggen	landrace (ssp. cereale)	winter annual	Germany	DEU	Central Europe	GBS_Schreiber2018	diploid	51.1657	10.4515	-0.0604493	0.00912527	-0.030585	-0.0298144	12.5	48	11.26	1528	1.21	485502	392361	368122	847968
R_100_DIV_22_3	R100	Secale cereale	subsp. cereale	Finnischer Landroggen	landrace (ssp. cereale)	winter annual	Germany	DEU	Central Europe	GBS_Schreiber2018	diploid	51.1657	10.4515	-0.0528091	-0.00511658	-0.0349003	-0.0356842	12.81	48	11.26	1508	1.23	530674	407913	384209	910648
R_100_DIV_22_4	R100	Secale cereale	subsp. cereale	Finnischer Landroggen	landrace (ssp. cereale)	winter annual	Germany	DEU	Central Europe	GBS_Schreiber2018	diploid	51.1657	10.4515	-0.0536754	0.00439194	-0.0340052	-0.0391737	11.01	52	14.66	1913	1.13	510476	479998	429518	1.03192e+06
R_100_DIV_22_5	R100	Secale cereale	subsp. cereale	Finnischer Landroggen	landrace (ssp. cereale)	winter annual	Germany	DEU	Central Europe	GBS_Schreiber2018	diploid	51.1657	10.4515	-0.050404	-0.00173544	-0.0400927	-0.0294322	11.41	51	13.81	1604	1.21	622189	502966	470732	1.14115e+06
R_100_DIV_22_6	R100	Secale cereale	subsp. cereale	Finnischer Landroggen	landrace (ssp. cereale)	winter annual	Germany	DEU	Central Europe	GBS_Schreiber2018	diploid	51.1657	10.4515	-0.05339	-0.000942007	-0.0333048	-0.0211219	13.36	52	14.66	1829.5	1.17	716457	589345	548027	1.29513e+06	15.793	1850
R_1001_DIV_22_1	R1001	Secale cereale	subsp. cereale		feral	spring annual	Switzerland	CHE	Central Europe	GBS_Schreiber2018	diploid	46.8182	8.22751	0.0429959	-0.0341432	0.0339509	0.0383962	7.76
R_1001_DIV_22_2	R1001	Secale cereale	subsp. cereale		feral	spring annual	Switzerland	CHE	Central Europe	GBS_Schreiber2018	diploid	46.8182	8.22751	0.0482236	-0.0252519	0.0365476	0.0240118	10.16	40	4.46	1126	1.14	349661	256866	245363	592110
R_1001_DIV_22_3	R1001	Secale cereale	subsp. cereale		feral	spring annual	Switzerland	CHE	Central Europe	GBS_Schreiber2018	diploid	46.8182	8.22751	0.0413353	-0.0357627	0.0399875	0.028862	8.61	49	12.11	1600	1.18	260900	244608	208847	460269	15.25	1710
R_1001_DIV_22_4	R1001	Secale cereale	subsp. cereale		feral	spring annual	Switzerland	CHE	Central Europe	GBS_Schreiber2018	diploid	46.8182	8.22751	0.0487647	-0.0326639	0.0388084	0.0308066	8.3	49	12.11	1579	1.17	354828	281690	261541	593058	13.42	1585
R_1001_DIV_22_5	R1001	Secale cereale	subsp. cereale		feral	spring annual	Switzerland	CHE	Central Europe	GBS_Schreiber2018	diploid	46.8182	8.22751	0.0441346	-0.0298399	0.0340482	0.0319636	6.65	51	13.81	1705	1.18	275339	231773	191250	397323	14.739	1744.5
R_1001_DIV_22_6	R1001	Secale cereale	subsp. cereale		feral	spring annual	Switzerland	CHE	Central Europe	GBS_Schreiber2018	diploid	46.8182	8.22751	0.0436764	-0.0321613	0.0435242	0.0320016	7.62	50	12.96	1715	1.16	240160	215850	184709	411092	11.512	1410
R_1022_DIV_22_1	R1022	Secale cereale	subsp. cereale		feral	spring annual	Georgia	GEO	Eastern Europe	GBS_Schreiber2018	diploid	42.3423	45.1113	0.0664758	-0.00713567	0.0478868	0.0087925	10.3	51	13.81	1714	1.18	322931	277501	244264	537471
R_1022_DIV_22_2	R1022	Secale cereale	subsp. cereale		feral	spring annual	Georgia	GEO	Eastern Europe	GBS_Schreiber2018	diploid	42.3423	45.1113	0.0631664	-0.0103468	0.0414681	0.005928	9.25	47	10.41	1505	1.15	373908	324640	294146	688013
R_1022_DIV_22_3	R1022	Secale cereale	subsp. cereale		feral	spring annual	Georgia	GEO	Eastern Europe	GBS_Schreiber2018	diploid	42.3423	45.1113	0.0674369	-0.0114258	0.0407545	0.0169358	9.26	41	5.31	1179	1.16	209050	190860	174043	394350
R_1022_DIV_22_4	R1022	Secale cereale	subsp. cereale		feral	spring annual	Georgia	GEO	Eastern Europe	GBS_Schreiber2018	diploid	42.3423	45.1113	0.0614627	-0.00912871	0.044848	0.011389	8.43	49	12.11	1662.5	1.16	276831	237012	213169	484086	16.24	1774.5
R_1022_DIV_22_5	R1022	Secale cereale	subsp. cereale		feral	spring annual	Georgia	GEO	Eastern Europe	GBS_Schreiber2018	diploid	42.3423	45.1113	0.0677083	-0.0111078	0.0449532	0.0150533	9.68	52	14.66	1852	1.14	477240	369653	339295	770439
R_1022_DIV_22_6	R1022	Secale cereale	subsp. cereale		feral	spring annual	Georgia	GEO	Eastern Europe	GBS_Schreiber2018	diploid	42.3423	45.1113	0.0745412	-0.0154951	0.0387416	0.00908448	9.32	48	11.26	1601	1.14	493796	395793	355426	786730
R_1027_DIV_22_1	R1027	Secale cereale x vavilovii			wild (ssp. vavilovii)	winter annual	Italy	ITA	Southern Europe	GBS_Schreiber2018	diploid	41.8719	12.5674	0.05763	-0.0315415	0.0508771	0.02097	10.7	56	18.06	2154.5	1.14	943771	896838	815825	1.88444e+06
R_1027_DIV_22_2	R1027	Secale cereale x vavilovii			wild (ssp. vavilovii)	winter annual	Italy	ITA	Southern Europe	GBS_Schreiber2018	diploid	41.8719	12.5674	0.0605563	-0.0323128	0.0603365	0.022097	11.43
R_1027_DIV_22_3	R1027	Secale cereale x vavilovii			wild (ssp. vavilovii)	winter annual	Italy	ITA	Southern Europe	GBS_Schreiber2018	diploid	41.8719	12.5674	0.0608325	-0.0257222	0.0563871	0.0233814	11.69	51	13.81	1843	1.08	876702	667138	621044	1484150
R_1027_DIV_22_4	R1027	Secale cereale x vavilovii			wild (ssp. vavilovii)	winter annual	Italy	ITA	Southern Europe	GBS_Schreiber2018	diploid	41.8719	12.5674	0.060478	-0.0298408	0.0609611	0.0230589	9.65	44	7.86	1356.5	1.11	783373	826774	799249	2.3531e+06
R_1027_DIV_22_5	R1027	Secale cereale x vavilovii			wild (ssp. vavilovii)	winter annual	Italy	ITA	Southern Europe	GBS_Schreiber2018	diploid	41.8719	12.5674	0.0643213	-0.0276419	0.0532042	0.0337377	9.15
R_1027_DIV_22_6	R1027	Secale cereale x vavilovii			wild (ssp. vavilovii)	winter annual	Italy	ITA	Southern Europe	GBS_Schreiber2018	diploid	41.8719	12.5674	0.0607953	-0.0313585	0.0526303	0.0245105	8.7
R_1038_DIV_22_1	R1038	Secale cereale	subsp. afghanicum		feral	winter annual	Afghanistan	AFG	Afghanistan	GBS_Schreiber2018	diploid	33.9391	67.71	0.101338	0.035246	0.104516	-0.387018	8.74	42	6.16	1267	1.11	574008	524568	489191	1.18202e+06
R_1038_DIV_22_2	R1038	Secale cereale	subsp. afghanicum		feral	winter annual	Afghanistan	AFG	Afghanistan	GBS_Schreiber2018	diploid	33.9391	67.71	0.103002	0.0421677	0.113961	-0.430726	7.3									9.886	1349.5
R_1038_DIV_22_3	R1038	Secale cereale	subsp. afghanicum		feral	winter annual	Afghanistan	AFG	Afghanistan	GBS_Schreiber2018	diploid	33.9391	67.71	0.0628631	0.0236763	0.0571687	-0.258136	10.02	44	7.86	1275	1.16	662347	562794	522801	1.19218e+06
R_1038_DIV_22_4	R1038	Secale cereale	subsp. afghanicum		feral	winter annual	Afghanistan	AFG	Afghanistan	GBS_Schreiber2018	diploid	33.9391	67.71	0.098933	0.0399493	0.10805	-0.415927	8.57	41	5.31	1145	1.14	516854	454784	426612	1.02651e+06
R_1038_DIV_22_5	R1038	Secale cereale	subsp. afghanicum		feral	winter annual	Afghanistan	AFG	Afghanistan	GBS_Schreiber2018	diploid	33.9391	67.71	0.0802573	0.0250766	0.0758829	-0.277716	9.53
R_1038_DIV_22_6	R1038	Secale cereale	subsp. afghanicum		feral	winter annual	Afghanistan	AFG	Afghanistan	GBS_Schreiber2018	diploid	33.9391	67.71	0.0782458	0.0189082	0.0682683	-0.252481	10.9	45	8.71	1322	1.21	610231	492397	454548	1.01261e+06
R_1084_DIV_22_1	R1084	Secale cereale	subsp. cereale		landrace (ssp. cereale)	winter annual	Italy	ITA	Southern Europe	GBS_Schreiber2018	diploid	42.322	13.2303	-0.0170901	-0.0154735	-0.00636245	-0.00579656	11.1	48	11.26	1527	1.18	536824	481655	448136	1.07223e+06
R_1084_DIV_22_2	R1084	Secale cereale	subsp. cereale		landrace (ssp. cereale)	winter annual	Italy	ITA	Southern Europe	GBS_Schreiber2018	diploid	42.322	13.2303	-0.0170014	-0.0151896	-0.00707835	-0.00491854	10.22	51	13.81	1786	1.15	656313	519682	460784	1.04532e+06
R_1084_DIV_22_3	R1084	Secale cereale	subsp. cereale		landrace (ssp. cereale)	winter annual	Italy	ITA	Southern Europe	GBS_Schreiber2018	diploid	42.322	13.2303	-0.0464659	0.00221992	-0.027991	-0.0128213	9.5	46	9.56	1437	1.13	786836	644118	600971	1.51756e+06
R_1084_DIV_22_5	R1084	Secale cereale	subsp. cereale		landrace (ssp. cereale)	winter annual	Italy	ITA	Southern Europe	GBS_Schreiber2018	diploid	42.322	13.2303	-0.025283	-0.000394406	0.00879776	0.00341265	10.14	46	9.56	1381	1.18	610135	506213	479279	1.20612e+06
R_1084_DIV_22_6	R1084	Secale cereale	subsp. cereale		landrace (ssp. cereale)	winter annual	Italy	ITA	Southern Europe	GBS_Schreiber2018	diploid	42.322	13.2303	-0.0266172	-0.00324476	-0.0044646	-0.011801	11.01	53	15.51	1839.5	1.19	769940	792968	741508	1.85696e+06
R_1090_DIV_22_1	R1090	Secale cereale	subsp. cereale		landrace (ssp. cereale)	winter annual	Italy	ITA	Southern Europe	GBS_Schreiber2018	tetraploid	44.13	10.1659	-0.0146004	-0.0319533	-0.0148563	0.0038027
R_1090_DIV_22_2	R1090	Secale cereale	subsp. cereale		landrace (ssp. cereale)	winter annual	Italy	ITA	Southern Europe	GBS_Schreiber2018	tetraploid	44.13	10.1659	-0.0113607	-0.0315524	-0.0108853	-0.00289721	11.36	53	15.51	1739	1.2	581378	566957	527059	1.31711e+06
R_1090_DIV_22_3	R1090	Secale cereale	subsp. cereale		landrace (ssp. cereale)	winter annual	Italy	ITA	Southern Europe	GBS_Schreiber2018	tetraploid	44.13	10.1659	-0.0182872	-0.0246974	-0.0079038	0.00915028	11.56	54	16.36	1861	1.22	1062141	758103	718691	1.77328e+06
R_1090_DIV_22_4	R1090	Secale cereale	subsp. cereale		landrace (ssp. cereale)	winter annual	Italy	ITA	Southern Europe	GBS_Schreiber2018	tetraploid	44.13	10.1659	-0.0124458	-0.0314817	-0.012222	-0.00186956	10.45	51	13.81	1657	1.22	787798	599416	560615	1.28672e+06	18.271	2183.5
R_1090_DIV_22_5	R1090	Secale cereale	subsp. cereale		landrace (ssp. cereale)	winter annual	Italy	ITA	Southern Europe	GBS_Schreiber2018	tetraploid	44.13	10.1659	-0.0202889	-0.0240825	-0.0122982	0.00301482	11.74	54	16.36	1944	1.14	1.02323e+06	835935	774496	1.83119e+06
R_1090_DIV_22_6	R1090	Secale cereale	subsp. cereale		landrace (ssp. cereale)	winter annual	Italy	ITA	Southern Europe	GBS_Schreiber2018	tetraploid	44.13	10.1659	-0.0108257	-0.0256	-0.017461	-0.00108838	11.99	51	13.81	1634.5	1.22	782431	648486	612809	1.48868e+06
R_1091_DIV_22_1	R1091	Secale cereale	subsp. cereale		landrace (ssp. cereale)	spring annual	Austria	AUT	Central Europe	GBS_Schreiber2018	diploid	47.2811	15.4647	-0.0115367	-0.039971	-0.00104843	0.00766918	10.73	44	7.86	1321.5	1.16	266909	199508	184696	395606
R_1091_DIV_22_2	R1091	Secale cereale	subsp. cereale		landrace (ssp. cereale)	spring annual	Austria	AUT	Central Europe	GBS_Schreiber2018	diploid	47.2811	15.4647	0.00293654	-0.0331284	-0.00128943	0.0131119	10.13	50	12.96	1678	1.16	386321	398836	364531	835073
R_1091_DIV_22_3	R1091	Secale cereale	subsp. cereale		landrace (ssp. cereale)	spring annual	Austria	AUT	Central Europe	GBS_Schreiber2018	diploid	47.2811	15.4647	-0.0177965	-0.037586	0.00227119	0.00989037	8.65	48	11.26	1549	1.17	523854	447466	402503	930307
R_1091_DIV_22_4	R1091	Secale cereale	subsp. cereale		landrace (ssp. cereale)	spring annual	Austria	AUT	Central Europe	GBS_Schreiber2018	diploid	47.2811	15.4647	0.00223038	-0.035502	0.00559427	0.0149212	9.5	52	14.66	1769	1.19	470285	398795	350094	744960
R_1091_DIV_22_5	R1091	Secale cereale	subsp. cereale		landrace (ssp. cereale)	spring annual	Austria	AUT	Central Europe	GBS_Schreiber2018	diploid	47.2811	15.4647	-0.0128936	-0.0363461	-0.00284492	-0.000134604	10.85	50	12.96	1584.5	1.23	387721	334552	305591	678740
R_1091_DIV_22_6	R1091	Secale cereale	subsp. cereale		landrace (ssp. cereale)	spring annual	Austria	AUT	Central Europe	GBS_Schreiber2018	diploid	47.2811	15.4647	-0.0128846	-0.0407231	0.00474322	0.0120432	10.85	45	8.71	1320.5	1.21	374183	271600	247376	567021
R_1112_DIV_22_1	R1112	Secale cereale	subsp. cereale		landrace (ssp. cereale)	spring annual	Italy	ITA	Southern Europe	GBS_Schreiber2018_omitted_samples	diploid	46.3805	10.42	-0.0293367	-0.0247755	-0.0115176	0.00631465	9.81	46	9.56	1376	1.21	418351	323792	291527	654670
R_1112_DIV_22_2	R1112	Secale cereale	subsp. cereale		landrace (ssp. cereale)	spring annual	Italy	ITA	Southern Europe	GBS_Schreiber2018_omitted_samples	diploid	46.3805	10.42	0.0506906	-0.0475183	0.0682323	0.086835	9.95	44	7.86	1247.5	1.27	555566	428235	399902	1.00767e+06
R_1112_DIV_22_3	R1112	Secale cereale	subsp. cereale		landrace (ssp. cereale)	spring annual	Italy	ITA	Southern Europe	GBS_Schreiber2018_omitted_samples	diploid	46.3805	10.42	-0.0309099	-0.0240699	-0.0216583	-0.00856296	10.02	49	12.11	1517	1.26	321565	266778	239111	504865	12.66	1676
R_1112_DIV_22_4	R1112	Secale cereale	subsp. cereale		landrace (ssp. cereale)	spring annual	Italy	ITA	Southern Europe	GBS_Schreiber2018_omitted_samples	diploid	46.3805	10.42	-0.030079	-0.0265913	-0.0247106	-0.00304951	10.89	51	13.81	1674	1.22	424296	329349	290594	622751
R_1112_DIV_22_6	R1112	Secale cereale	subsp. cereale		landrace (ssp. cereale)	spring annual	Italy	ITA	Southern Europe	GBS_Schreiber2018_omitted_samples	diploid	46.3805	10.42	-0.0416297	-0.021586	-0.0195368	-0.0074193		46	9.56	1454	1.14	494083	320941	306105	737606
R_1133_DIV_22_1	R1133	Secale cereale	subsp. cereale		landrace (ssp. cereale)	winter annual	Portugal	PRT	Southern Europe	GBS_Schreiber2018	diploid	41.4232	6.0806	0.00682497	-0.0232213	0.0284423	0.0258214	12.3	44	7.86	1272.5	1.19	623905	531122	499893	1.22225e+06
R_1133_DIV_22_2	R1133	Secale cereale	subsp. cereale		landrace (ssp. cereale)	winter annual	Portugal	PRT	Southern Europe	GBS_Schreiber2018	diploid	41.4232	6.0806	0.0134588	-0.0268922	0.0253286	0.0227141
R_1139_DIV_22_1	R1139	Secale cereale	subsp. cereale		landrace (ssp. cereale)	winter annual	Italy	ITA	Southern Europe	GBS_Schreiber2018	diploid	45.0836	7.1137	-0.0496721	0.0146256	-0.00133221	0.0058143	8.37
R_1139_DIV_22_5	R1139	Secale cereale	subsp. cereale		landrace (ssp. cereale)	winter annual	Italy	ITA	Southern Europe	GBS_Schreiber2018	diploid	45.0836	7.1137	-0.0578098	0.0184312	-0.0020269	-0.0160309
R_1148_DIV_22_1	R1148	Secale cereale	subsp. cereale		feral	winter annual	Turkey	TUR	Turkey	GBS_Schreiber2018	diploid	38.9637	35.2433	0.0937806	0.0422186	-0.0035111	0.00635347	10.55									12.587	1584
R_1148_DIV_22_2	R1148	Secale cereale	subsp. cereale		feral	winter annual	Turkey	TUR	Turkey	GBS_Schreiber2018	diploid	38.9637	35.2433	0.0960482	0.0524647	-0.00515906	-0.0020607	11.27	41	5.31	1152	1.17	395545	327353	304726	769758
R_1148_DIV_22_3	R1148	Secale cereale	subsp. cereale		feral	winter annual	Turkey	TUR	Turkey	GBS_Schreiber2018	diploid	38.9637	35.2433	0.0949512	0.0555877	-0.00687182	-0.0201363	7.73	42	6.16	1238	1.1	424369	307009	289777	679703
R_1148_DIV_22_4	R1148	Secale cereale	subsp. cereale		feral	winter annual	Turkey	TUR	Turkey	GBS_Schreiber2018	diploid	38.9637	35.2433	0.0895165	0.0359573	-0.00389645	-0.00619168	11.67	47	10.41	1427.5	1.2	573006	453775	410308	970366
R_1148_DIV_22_5	R1148	Secale cereale	subsp. cereale		feral	winter annual	Turkey	TUR	Turkey	GBS_Schreiber2018	diploid	38.9637	35.2433	0.0962812	0.0432588	-0.00207415	0.00476316	9.72	51	13.81	1676	1.21	374254	316432	286344	643537
R_1148_DIV_22_6	R1148	Secale cereale	subsp. cereale		feral	winter annual	Turkey	TUR	Turkey	GBS_Schreiber2018	diploid	38.9637	35.2433	0.09029	0.0377895	-0.00627985	0.00119974	12.04	54	16.36	1854	1.18	469369	362068	333714	775962
R_1185_DIV_22_1	R1185	Secale cereale	subsp. cereale		landrace (ssp. cereale)	winter annual	Albania	ALB	Southern Europe	GBS_Schreiber2018	diploid	40.1959	20.0859	-0.0727293	0.0109143	-0.0415769	-0.0434227	11.04	51	13.81	1730	1.17	823490	786653	732822	1.71787e+06
R_1185_DIV_22_2	R1185	Secale cereale	subsp. cereale		landrace (ssp. cereale)	winter annual	Albania	ALB	Southern Europe	GBS_Schreiber2018	diploid	40.1959	20.0859	-0.0722644	0.0105976	-0.0420883	-0.0421972	10.62	54	16.36	1946	1.16	888590	802749	748326	1.85027e+06
R_1185_DIV_22_3	R1185	Secale cereale	subsp. cereale		landrace (ssp. cereale)	winter annual	Albania	ALB	Southern Europe	GBS_Schreiber2018	diploid	40.1959	20.0859	-0.0636223	0.0140906	-0.0291892	-0.038602	11.77	47	10.41	1451.5	1.19	632881	479015	457820	1.10007e+06
R_1185_DIV_22_5	R1185	Secale cereale	subsp. cereale		landrace (ssp. cereale)	winter annual	Albania	ALB	Southern Europe	GBS_Schreiber2018	diploid	40.1959	20.0859	-0.0483391	-0.00778353	-0.0360137	-0.017668	11.62	54	16.36	1903.5	1.19	587387	479287	443170	1.00992e+06
R_1185_DIV_22_6	R1185	Secale cereale	subsp. cereale		landrace (ssp. cereale)	winter annual	Albania	ALB	Southern Europe	GBS_Schreiber2018	diploid	40.1959	20.0859	-0.0607831	0.0176927	-0.0194586	-0.0188797	12.1	49	12.11	1668	1.17	540892	459375	421799	1.00988e+06	15.073	1822
R_1201_DIV_22_1	R1201	Secale cereale	subsp. cereale		landrace (ssp. cereale)	winter annual	Romania	ROU	Eastern Europe	GBS_Schreiber2018	diploid	45.9432	24.9668	-0.0523582	0.00368662	-0.0346979	-0.0215841	12.34	57	18.91	2221.5	1.16	476061	366566	316435	670858	15.737	1857
R_1201_DIV_22_2	R1201	Secale cereale	subsp. cereale		landrace (ssp. cereale)	winter annual	Romania	ROU	Eastern Europe	GBS_Schreiber2018	diploid	45.9432	24.9668	-0.0452495	-0.00380839	-0.0360317	-0.0130832	11.41	44	7.86	1230	1.22	475827	350859	337365	813136
R_1201_DIV_22_3	R1201	Secale cereale	subsp. cereale		landrace (ssp. cereale)	winter annual	Romania	ROU	Eastern Europe	GBS_Schreiber2018	diploid	45.9432	24.9668	-0.0566587	0.0070226	-0.0230993	-0.0252503	12.02	49	12.11	1621.5	1.19	660993	488500	447416	972194
R_1201_DIV_22_4	R1201	Secale cereale	subsp. cereale		landrace (ssp. cereale)	winter annual	Romania	ROU	Eastern Europe	GBS_Schreiber2018	diploid	45.9432	24.9668	-0.058706	0.00764944	-0.0250357	-0.0190806	12	54	16.36	2016	1.14	527490	437771	389575	852207
R_1201_DIV_22_5	R1201	Secale cereale	subsp. cereale		landrace (ssp. cereale)	winter annual	Romania	ROU	Eastern Europe	GBS_Schreiber2018	diploid	45.9432	24.9668	-0.0578466	0.0051751	-0.0255688	-0.0284715	11.97	51	13.81	1771.5	1.11	555056	433414	389163	864753
R_1201_DIV_22_6	R1201	Secale cereale	subsp. cereale		landrace (ssp. cereale)	winter annual	Romania	ROU	Eastern Europe	GBS_Schreiber2018	diploid	45.9432	24.9668	-0.0542749	0.00338058	-0.0252524	-0.0283169	12.54	48	11.26	1599	1.13	598653	496270	465119	1.05529e+06
R_1213_DIV_22_1	R1213	Secale cereale	subsp. cereale		landrace (ssp. cereale)	winter annual	Albania	ALB	Southern Europe	GBS_Schreiber2018	diploid	41.4047	20.1955	-0.055163	-0.00414301	-0.0438473	-0.0340023	10.91	50	12.96	1723	1.13	540420	444176	400596	890003
R_1213_DIV_22_2	R1213	Secale cereale	subsp. cereale		landrace (ssp. cereale)	winter annual	Albania	ALB	Southern Europe	GBS_Schreiber2018	diploid	41.4047	20.1955	-0.0538619	-0.00346845	-0.0421456	-0.0325053	10.36	51	13.81	1717.5	1.19	573873	535620	497168	1.18499e+06
R_1213_DIV_22_3	R1213	Secale cereale	subsp. cereale		landrace (ssp. cereale)	winter annual	Albania	ALB	Southern Europe	GBS_Schreiber2018	diploid	41.4047	20.1955	-0.0196825	0.00409361	0.00646668	-0.00590273	12.11	53	15.51	1842	1.21	620477	456197	415853	924190
R_1213_DIV_22_4	R1213	Secale cereale	subsp. cereale		landrace (ssp. cereale)	winter annual	Albania	ALB	Southern Europe	GBS_Schreiber2018	diploid	41.4047	20.1955	-0.0592456	0.0122364	-0.0352164	-0.0310236	9.48	51	13.81	1761	1.18	498379	507385	470986	1.17976e+06
R_1213_DIV_22_5	R1213	Secale cereale	subsp. cereale		landrace (ssp. cereale)	winter annual	Albania	ALB	Southern Europe	GBS_Schreiber2018	diploid	41.4047	20.1955	-0.0475483	-0.00235308	-0.0198641	-0.0199481	9.87	46	9.56	1400	1.15	433198	401279	375812	875211
R_1213_DIV_22_6	R1213	Secale cereale	subsp. cereale		landrace (ssp. cereale)	winter annual	Albania	ALB	Southern Europe	GBS_Schreiber2018	diploid	41.4047	20.1955	-0.0514245	0.0140712	-0.0124426	-0.0225194	10.77	49	12.11	1693	1.09	642823	438584	400726	934836
R_1248_DIV_22_1	R1248	Secale cereale	subsp. cereale	Kombajnija	old cultivar (ssp. cereale)	winter annual	Russia	RUS	Russia	GBS_Schreiber2018	diploid	55.9	64.7	-0.0464464	0.00935127	-0.00615693	-0.0219383	12.26
R_1248_DIV_22_2	R1248	Secale cereale	subsp. cereale	Kombajnija	old cultivar (ssp. cereale)	winter annual	Russia	RUS	Russia	GBS_Schreiber2018	diploid	55.9	64.7	-0.033308	0.00360439	-0.00309302	-0.0200089	11.09	51	13.81	1786.5	1.14	771297	559333	516747	1.13973e+06
R_1248_DIV_22_3	R1248	Secale cereale	subsp. cereale	Kombajnija	old cultivar (ssp. cereale)	winter annual	Russia	RUS	Russia	GBS_Schreiber2018	diploid	55.9	64.7	-0.0400534	-0.00481352	-0.0193141	-0.0222846	10.83	41	5.31	1127	1.14	458384	349554	323285	748640
R_1248_DIV_22_4	R1248	Secale cereale	subsp. cereale	Kombajnija	old cultivar (ssp. cereale)	winter annual	Russia	RUS	Russia	GBS_Schreiber2018	diploid	55.9	64.7	-0.0359906	-0.014673	-0.01964	-0.0158022	11.2	44	7.86	1271	1.18	698231	542301	503752	1.28457e+06
R_1248_DIV_22_5	R1248	Secale cereale	subsp. cereale	Kombajnija	old cultivar (ssp. cereale)	winter annual	Russia	RUS	Russia	GBS_Schreiber2018	diploid	55.9	64.7	-0.0454999	0.000453979	0.00415595	-0.00706558	11.77	52	14.66	1791	1.2	557939	447756	406150	906321
R_1248_DIV_22_6	R1248	Secale cereale	subsp. cereale	Kombajnija	old cultivar (ssp. cereale)	winter annual	Russia	RUS	Russia	GBS_Schreiber2018	diploid	55.9	64.7	-0.0408041	0.0122568	-0.0144179	-0.0160857	11.89	47	10.41	1481	1.19	682872	446757	408380	904591
R_1257_DIV_22_1	R1257	Secale cereale	subsp. cereale	Nemcinovskaja	old cultivar (ssp. cereale)	winter annual	Russia	RUS	Russia	GBS_Schreiber2018	diploid	61.524	105.319	0.0085524	-0.0471129	0.0242369	0.0438531	9.27	45	8.71	1338	1.16	435384	410260	393766	995207
R_1257_DIV_22_2	R1257	Secale cereale	subsp. cereale	Nemcinovskaja	old cultivar (ssp. cereale)	winter annual	Russia	RUS	Russia	GBS_Schreiber2018	diploid	61.524	105.319	0.00854039	-0.0469719	0.0237367	0.0446845	10.06	50	12.96	1652.5	1.17	717540	637850	581588	1.26985e+06
R_1257_DIV_22_3	R1257	Secale cereale	subsp. cereale	Nemcinovskaja	old cultivar (ssp. cereale)	winter annual	Russia	RUS	Russia	GBS_Schreiber2018	diploid	61.524	105.319	-0.0141683	-0.0220327	0.0101294	0.00763594	9.31	46	9.56	1452	1.17	509197	497766	453056	1.0092e+06
R_1257_DIV_22_4	R1257	Secale cereale	subsp. cereale	Nemcinovskaja	old cultivar (ssp. cereale)	winter annual	Russia	RUS	Russia	GBS_Schreiber2018	diploid	61.524	105.319	-0.00406027	-0.0307033	0.0149917	0.0269793	10.1	50	12.96	1653	1.18	856418	754193	694157	1.51994e+06
R_1257_DIV_22_5	R1257	Secale cereale	subsp. cereale	Nemcinovskaja	old cultivar (ssp. cereale)	winter annual	Russia	RUS	Russia	GBS_Schreiber2018	diploid	61.524	105.319	0.0047729	-0.0427439	0.0103902	0.0333655	9.13	42	6.16	1166	1.18	339245	320660	297648	702389
R_1257_DIV_22_6	R1257	Secale cereale	subsp. cereale	Nemcinovskaja	old cultivar (ssp. cereale)	winter annual	Russia	RUS	Russia	GBS_Schreiber2018	diploid	61.524	105.319	-0.0135425	-0.0249835	-0.00299632	0.00554583	8.75	51	13.81	1696	1.18	743340	750125	695261	1.56049e+06
R_1319_DIV_22_1	R1319	Secale cereale	subsp. cereale	Amilo	old cultivar (ssp. cereale)	winter annual	Poland	POL	Eastern Europe	GBS_Schreiber2018	diploid	51.9194	19.1451	-0.0604343	0.00913547	-0.0437486	-0.0337157	11.56	52	14.66	1726.5	1.21	561571	440465	407602	948345
R_1319_DIV_22_2	R1319	Secale cereale	subsp. cereale	Amilo	old cultivar (ssp. cereale)	winter annual	Poland	POL	Eastern Europe	GBS_Schreiber2018	diploid	51.9194	19.1451	-0.0471284	-0.000711282	-0.0233442	-0.0144572	10.75	50	12.96	1595	1.21	630645	487779	451159	1.06277e+06
R_1319_DIV_22_3	R1319	Secale cereale	subsp. cereale	Amilo	old cultivar (ssp. cereale)	winter annual	Poland	POL	Eastern Europe	GBS_Schreiber2018	diploid	51.9194	19.1451	-0.0527578	0.0125691	-0.0276685	-0.0237495	11.14	50	12.96	1733	1.11	749923	592258	553892	1.26136e+06
R_1319_DIV_22_4	R1319	Secale cereale	subsp. cereale	Amilo	old cultivar (ssp. cereale)	winter annual	Poland	POL	Eastern Europe	GBS_Schreiber2018	diploid	51.9194	19.1451	-0.0388674	0.00261325	-0.0142239	-0.00579927	9.17	42	6.16	1252.5	1.1	641443	498204	460463	1.11996e+06
R_1319_DIV_22_5	R1319	Secale cereale	subsp. cereale	Amilo	old cultivar (ssp. cereale)	winter annual	Poland	POL	Eastern Europe	GBS_Schreiber2018	diploid	51.9194	19.1451	-0.0468028	0.0056801	-0.0176554	-0.0055115	10.45	50	12.96	1664	1.19	789299	659362	605745	1.41638e+06	12.3705	1598.5
R_1319_DIV_22_6	R1319	Secale cereale	subsp. cereale	Amilo	old cultivar (ssp. cereale)	winter annual	Poland	POL	Eastern Europe	GBS_Schreiber2018	diploid	51.9194	19.1451	-0.0496901	0.00281952	-0.0409639	-0.0180727	10.55	52	14.66	1721	1.2	782519	551624	507339	1.16737e+06	13.207	1644
R_1384_DIV_22_1	R1384	Secale cereale	subsp. cereale	Manycskaja	old cultivar (ssp. cereale)	winter annual	Russia	RUS	Russia	GBS_Schreiber2018	diploid	61.524	105.319	-0.0158239	-0.0233497	-0.00459468	-0.0088265	10.13
R_1384_DIV_22_2	R1384	Secale cereale	subsp. cereale	Manycskaja	old cultivar (ssp. cereale)	winter annual	Russia	RUS	Russia	GBS_Schreiber2018	diploid	61.524	105.319	-0.0149622	-0.0234725	-0.00355257	-0.00844644	9.64	46	9.56	1432.5	1.17	594274	428007	393715	950897
R_1384_DIV_22_3	R1384	Secale cereale	subsp. cereale	Manycskaja	old cultivar (ssp. cereale)	winter annual	Russia	RUS	Russia	GBS_Schreiber2018	diploid	61.524	105.319	-0.0159805	-0.02524	0.000428984	-0.0061701	11.28	48	11.26	1520	1.18	718567	528247	483175	1.12747e+06
R_1384_DIV_22_4	R1384	Secale cereale	subsp. cereale	Manycskaja	old cultivar (ssp. cereale)	winter annual	Russia	RUS	Russia	GBS_Schreiber2018	diploid	61.524	105.319	-0.0115112	-0.0244672	0.00261243	0.0149239	10.49	53	15.51	1803	1.19	600882	560450	521625	1.34395e+06
R_1384_DIV_22_5	R1384	Secale cereale	subsp. cereale	Manycskaja	old cultivar (ssp. cereale)	winter annual	Russia	RUS	Russia	GBS_Schreiber2018	diploid	61.524	105.319	-0.0161179	-0.0212882	-0.00540088	-0.00348475	11.42	42	6.16	1172	1.17	545608	438465	406341	996004
R_1384_DIV_22_6	R1384	Secale cereale	subsp. cereale	Manycskaja	old cultivar (ssp. cereale)	winter annual	Russia	RUS	Russia	GBS_Schreiber2018	diploid	61.524	105.319	-0.0134958	-0.0308279	-0.00478455	-0.00922592	9.75	45	8.71	1332	1.16	825795	579865	543980	1.31847e+06
R_1423_DIV_22_1	R1423	Secale cereale	subsp. cereale	Stupicke S II	old cultivar (ssp. cereale)	winter annual	Czech Republic	CZE	Eastern Europe	GBS_Schreiber2018	diploid	49.8175	15.473	-0.0375619	-0.0227286	-0.0328861	-0.0146748	11.09	52	14.66	1777	1.19	829416	629377	587631	1.36572e+06
R_1423_DIV_22_2	R1423	Secale cereale	subsp. cereale	Stupicke S II	old cultivar (ssp. cereale)	winter annual	Czech Republic	CZE	Eastern Europe	GBS_Schreiber2018	diploid	49.8175	15.473	-0.0442594	-0.00841943	-0.0186698	-0.00788784	10.4	49	12.11	1640	1.16	765359	661117	608504	1.40864e+06
R_1423_DIV_22_3	R1423	Secale cereale	subsp. cereale	Stupicke S II	old cultivar (ssp. cereale)	winter annual	Czech Republic	CZE	Eastern Europe	GBS_Schreiber2018	diploid	49.8175	15.473	-0.042042	-0.0113506	-0.0279966	-0.0115346	11.06	51	13.81	1647.5	1.21	549775	449086	419935	992252
R_1423_DIV_22_4	R1423	Secale cereale	subsp. cereale	Stupicke S II	old cultivar (ssp. cereale)	winter annual	Czech Republic	CZE	Eastern Europe	GBS_Schreiber2018	diploid	49.8175	15.473	-0.0417228	-0.0138107	-0.0274084	-0.00916541	11.8	54	16.36	1886.5	1.2	937483	805235	751827	1.73606e+06
R_1429_DIV_22_1	R1429	Secale cereale	subsp. cereale	Tarascanskaja 2	old cultivar (ssp. cereale)	winter annual	Ukraine	UKR	Eastern Europe	GBS_Schreiber2018	diploid	48.3794	31.1656	-0.0237351	-0.0331593	-0.020225	-0.00208952	12.98	51	13.81	1774	1.15	773913	570483	524716	1.22797e+06	12.938	1516
R_1429_DIV_22_2	R1429	Secale cereale	subsp. cereale	Tarascanskaja 2	old cultivar (ssp. cereale)	winter annual	Ukraine	UKR	Eastern Europe	GBS_Schreiber2018	diploid	48.3794	31.1656	-0.0180823	-0.0244405	-0.011178	0.00691346	12.33	51	13.81	1664	1.2	726985	534540	505487	1.15163e+06
R_1429_DIV_22_3	R1429	Secale cereale	subsp. cereale	Tarascanskaja 2	old cultivar (ssp. cereale)	winter annual	Ukraine	UKR	Eastern Europe	GBS_Schreiber2018	diploid	48.3794	31.1656	-0.0309945	-0.0164315	-0.00354234	0.0057845	12.06	49	12.11	1622	1.17	542303	548651	527352	1.3361e+06
R_1429_DIV_22_4	R1429	Secale cereale	subsp. cereale	Tarascanskaja 2	old cultivar (ssp. cereale)	winter annual	Ukraine	UKR	Eastern Europe	GBS_Schreiber2018	diploid	48.3794	31.1656	-0.0205472	-0.0295147	-0.0117034	0.00482272	9.09	45	8.71	1428	1.1	847846	828911	766914	1.79178e+06
R_1429_DIV_22_5	R1429	Secale cereale	subsp. cereale	Tarascanskaja 2	old cultivar (ssp. cereale)	winter annual	Ukraine	UKR	Eastern Europe	GBS_Schreiber2018	diploid	48.3794	31.1656	-0.0181307	-0.0339791	-0.0098936	0.0080934	11.53	54	16.36	1845	1.2	903794	685213	633817	1.40389e+06
R_1429_DIV_22_6	R1429	Secale cereale	subsp. cereale	Tarascanskaja 2	old cultivar (ssp. cereale)	winter annual	Ukraine	UKR	Eastern Europe	GBS_Schreiber2018	diploid	48.3794	31.1656	-0.0260819	-0.0443159	-0.0191598	0.00336267	10.72	46	9.56	1378	1.21	650873	560340	527054	1.19855e+06
R_1450_DIV_22_1	R1450	Secale cereale	subsp. cereale	Vjatka	old cultivar (ssp. cereale)	winter annual	Russia	RUS	Russia	GBS_Schreiber2018	diploid	61.524	105.319	0.00434276	-0.0385338	-0.00173541	0.0357473	11.12	49	12.11	1630.5	1.16	406272	287839	252945	543773
R_1450_DIV_22_2	R1450	Secale cereale	subsp. cereale	Vjatka	old cultivar (ssp. cereale)	winter annual	Russia	RUS	Russia	GBS_Schreiber2018	diploid	61.524	105.319	0.00487848	-0.03793	-0.00105128	0.0358058	12.02	48	11.26	1568.5	1.16	832051	632695	579594	1.28639e+06
R_1450_DIV_22_3	R1450	Secale cereale	subsp. cereale	Vjatka	old cultivar (ssp. cereale)	winter annual	Russia	RUS	Russia	GBS_Schreiber2018	diploid	61.524	105.319	0.0222329	-0.0375987	0.0193603	0.0211028	10.16	47	10.41	1425	1.21	806359	613420	569841	1.27133e+06
R_1450_DIV_22_4	R1450	Secale cereale	subsp. cereale	Vjatka	old cultivar (ssp. cereale)	winter annual	Russia	RUS	Russia	GBS_Schreiber2018	diploid	61.524	105.319	-0.000375972	-0.0315317	-0.00471499	0.0145885	12.58	53	15.51	1859	1.17	773512	512157	467906	990998
R_1450_DIV_22_5	R1450	Secale cereale	subsp. cereale	Vjatka	old cultivar (ssp. cereale)	winter annual	Russia	RUS	Russia	GBS_Schreiber2018	diploid	61.524	105.319	0.0221279	-0.0421817	0.0203207	0.0382597	11.44	49	12.11	1515	1.26	845297	579989	541019	1.18267e+06
R_1450_DIV_22_6	R1450	Secale cereale	subsp. cereale	Vjatka	old cultivar (ssp. cereale)	winter annual	Russia	RUS	Russia	GBS_Schreiber2018	diploid	61.524	105.319	0.0152408	-0.0393519	0.0185788	0.0312806	9.07	46	9.56	1351	1.23	689629	542975	495771	1.11661e+06
R_1554_DIV_22_1	R1554	Secale cereale	subsp. cereale	Salzmünde	old cultivar (ssp. cereale)	winter annual	Germany	DEU	Central Europe	GBS_Schreiber2018	diploid	51.1657	10.4515	-0.0481637	-0.00353586	-0.0294638	-0.0255901	10.91	52	14.66	1734.5	1.21	569777	483667	440634	1.05949e+06
R_1554_DIV_22_2	R1554	Secale cereale	subsp. cereale	Salzmünde	old cultivar (ssp. cereale)	winter annual	Germany	DEU	Central Europe	GBS_Schreiber2018	diploid	51.1657	10.4515	-0.0537708	-0.00882084	-0.0411638	-0.0265601	11.23	53	15.51	1807.5	1.22	436430	403107	364394	800312
R_1554_DIV_22_3	R1554	Secale cereale	subsp. cereale	Salzmünde	old cultivar (ssp. cereale)	winter annual	Germany	DEU	Central Europe	GBS_Schreiber2018	diploid	51.1657	10.4515	-0.0424429	-0.00702491	-0.026741	-0.0147971	10.87	48	11.26	1485	1.2	528228	461469	428322	969779
R_1554_DIV_22_4	R1554	Secale cereale	subsp. cereale	Salzmünde	old cultivar (ssp. cereale)	winter annual	Germany	DEU	Central Europe	GBS_Schreiber2018	diploid	51.1657	10.4515	-0.0548306	-0.00213704	-0.0333756	-0.0249348	10.84	45	8.71	1359	1.2	423727	377347	352332	844386
R_1554_DIV_22_5	R1554	Secale cereale	subsp. cereale	Salzmünde	old cultivar (ssp. cereale)	winter annual	Germany	DEU	Central Europe	GBS_Schreiber2018	diploid	51.1657	10.4515	-0.059476	0.0101832	-0.0145112	-0.00892362
R_1554_DIV_22_6	R1554	Secale cereale	subsp. cereale	Salzmünde	old cultivar (ssp. cereale)	winter annual	Germany	DEU	Central Europe	GBS_Schreiber2018	diploid	51.1657	10.4515	0.000577622	0.0412898	-0.0355646	-0.0141424	12.75	50	12.96	1697	1.16	492913	377589	336826	743859
R_1572_DIV_22_1	R1572	Secale cereale	subsp. cereale	Petka	old cultivar (ssp. cereale)	winter intermediate	Germany	DEU	Central Europe	GBS_R1003_R1572_additional	diploid	51.3	10.7	-0.0615759	0.0067192	-0.0322504	-0.0393664	11.63	44	7.86	1233	1.24	676496	476753	439834	1.05434e+06
R_1572_DIV_22_2	R1572	Secale cereale	subsp. cereale	Petka	old cultivar (ssp. cereale)	winter intermediate	Germany	DEU	Central Europe	GBS_R1003_R1572_additional	diploid	51.3	10.7	-0.0639077	0.00914055	-0.0298698	-0.0311767	11.23	51	13.81	1665	1.21	505554	484432	444180	1.04579e+06
R_1572_DIV_22_3	R1572	Secale cereale	subsp. cereale	Petka	old cultivar (ssp. cereale)	winter intermediate	Germany	DEU	Central Europe	GBS_R1003_R1572_additional	diploid	51.3	10.7	0.00207124	-0.0315374	0.0048775	0.0251977	12.09
R_1572_DIV_22_4	R1572	Secale cereale	subsp. cereale	Petka	old cultivar (ssp. cereale)	winter intermediate	Germany	DEU	Central Europe	GBS_R1003_R1572_additional	diploid	51.3	10.7	-0.059389	0.00628283	-0.0249129	-0.0219449	7.9	44	7.86	1322	1.19	496570	412344	380471	986564
R_1572_DIV_22_5	R1572	Secale cereale	subsp. cereale	Petka	old cultivar (ssp. cereale)	winter intermediate	Germany	DEU	Central Europe	GBS_R1003_R1572_additional	diploid	51.3	10.7	-0.0652769	-0.00169292	-0.0440788	-0.0259224	12.92	55	17.21	1976.5	1.18	732484	529513	492325	1.1224e+06	14.684	1792
R_18_DIV_22_1	R18	Secale cereale	subsp. cereale	Carstens Roggen	old cultivar (ssp. cereale)	winter annual	Germany	DEU	Central Europe	GBS_Schreiber2018	diploid	51.1657	10.4515	-0.0172143	-0.0146026	0.0108632	0.0406833	10.82	51	13.81	1763	1.17	602985	434454	399660	916249
R_18_DIV_22_2	R18	Secale cereale	subsp. cereale	Carstens Roggen	old cultivar (ssp. cereale)	winter annual	Germany	DEU	Central Europe	GBS_Schreiber2018	diploid	51.1657	10.4515	-0.0205918	-0.00102441	0.014835	0.0328927	9.08	48	11.26	1517	1.2	433899	356735	323994	736764
R_1850_DIV_22_1	R1850	Secale cereale	subsp. cereale	Litovskaja	old cultivar (ssp. cereale)	winter annual	Lithuania	LTU	Eastern Europe	GBS_new_samples_2018	diploid	55.1694	23.8813	-0.0138255	-0.00650304	-0.0026545	0.00337992	10.5	48	11.26	1622	1.12	527200	455387	427630	1.01706e+06
R_1850_DIV_22_2	R1850	Secale cereale	subsp. cereale	Litovskaja	old cultivar (ssp. cereale)	winter annual	Lithuania	LTU	Eastern Europe	GBS_new_samples_2018	diploid	55.1694	23.8813	-0.0347036	-0.01101	-0.00226358	-4.09455e-05	10.75	49	12.11	1578	1.17	516514	473989	438615	985804
R_1850_DIV_22_3	R1850	Secale cereale	subsp. cereale	Litovskaja	old cultivar (ssp. cereale)	winter annual	Lithuania	LTU	Eastern Europe	GBS_new_samples_2018	diploid	55.1694	23.8813	-0.0319344	-0.0189987	-0.00303463	0.00518788	10.41	44	7.86	1340	1.15	444001	260459	247074	606516
R_1890_DIV_22_1	R1890	Secale cereale	subsp. cereale		feral	winter annual	Poland	POL	Eastern Europe	GBS_Schreiber2018	diploid	51.9194	19.1451	6.88031e-05	0.0413915	-0.0339542	-0.0138066	10.51	48	11.26	1579	1.15	559534	466172	436503	1.01523e+06	13.265	1620.5
R_1890_DIV_22_2	R1890	Secale cereale	subsp. cereale		feral	winter annual	Poland	POL	Eastern Europe	GBS_Schreiber2018	diploid	51.9194	19.1451	0.051193	0.0456665	-0.0357357	-0.029171	11.3	46	9.56	1387	1.2	515386	445607	419849	1.01589e+06
R_1890_DIV_22_3	R1890	Secale cereale	subsp. cereale		feral	winter annual	Poland	POL	Eastern Europe	GBS_Schreiber2018	diploid	51.9194	19.1451	0.0392931	0.0393416	-0.0208893	-0.0194652	10.96	49	12.11	1600	1.16	531336	478571	455498	1.07966e+06
R_1890_DIV_22_4	R1890	Secale cereale	subsp. cereale		feral	winter annual	Poland	POL	Eastern Europe	GBS_Schreiber2018	diploid	51.9194	19.1451	0.0564981	0.0524697	-0.0262087	-0.0269952	12.01	53	15.51	1834	1.19	747857	606413	546810	1.2526e+06
R_1890_DIV_22_5	R1890	Secale cereale	subsp. cereale		feral	winter annual	Poland	POL	Eastern Europe	GBS_Schreiber2018	diploid	51.9194	19.1451	0.048694	0.0431307	-0.0246111	-0.0229485	9.72	46	9.56	1440.5	1.17	566801	439285	405431	902935
R_1890_DIV_22_6	R1890	Secale cereale	subsp. cereale		feral	winter annual	Poland	POL	Eastern Europe	GBS_Schreiber2018	diploid	51.9194	19.1451	0.0267703	0.0246915	-0.0305356	-0.0315114	12.65	53	15.51	1894	1.19	566779	470781	435661	1.00077e+06
R_191_DIV_22_1	R191	Secale cereale	subsp. cereale	Hadmerslebener Hellkorn I	old cultivar (ssp. cereale)	winter annual	Germany	DEU	Central Europe	GBS_Schreiber2018	diploid	51.1657	10.4515	-0.0375345	-0.0253405	-0.0224759	0.0162173	12.8
R_191_DIV_22_2	R191	Secale cereale	subsp. cereale	Hadmerslebener Hellkorn I	old cultivar (ssp. cereale)	winter annual	Germany	DEU	Central Europe	GBS_Schreiber2018	diploid	51.1657	10.4515	-0.0458705	-0.0210021	-0.0271455	0.0138105	11.28	49	12.11	1596	1.19	699598	605267	566015	1.36078e+06
R_191_DIV_22_3	R191	Secale cereale	subsp. cereale	Hadmerslebener Hellkorn I	old cultivar (ssp. cereale)	winter annual	Germany	DEU	Central Europe	GBS_Schreiber2018	diploid	51.1657	10.4515	-0.044974	-0.0230306	-0.0279192	0.0104231	11.62	46	9.56	1468	1.11	671101	547465	510806	1.17862e+06
R_191_DIV_22_4	R191	Secale cereale	subsp. cereale	Hadmerslebener Hellkorn I	old cultivar (ssp. cereale)	winter annual	Germany	DEU	Central Europe	GBS_Schreiber2018	diploid	51.1657	10.4515	-0.041804	-0.0337714	-0.0326845	0.0155207	10.91	52	14.66	1801	1.16	732272	554301	510919	1.1276e+06
R_191_DIV_22_5	R191	Secale cereale	subsp. cereale	Hadmerslebener Hellkorn I	old cultivar (ssp. cereale)	winter annual	Germany	DEU	Central Europe	GBS_Schreiber2018	diploid	51.1657	10.4515	-0.0406844	-0.0202152	-0.0266653	0.00620201	10.89	43.5	7.44	1322.5	1.11	807224	567050	536462	1.2816e+06
R_191_DIV_22_6	R191	Secale cereale	subsp. cereale	Hadmerslebener Hellkorn I	old cultivar (ssp. cereale)	winter annual	Germany	DEU	Central Europe	GBS_Schreiber2018	diploid	51.1657	10.4515	-0.0367565	-0.0304863	-0.0317366	0.0163846	11.39	49.5	12.53	1627.5	1.16	600610	505550	476962	1.17638e+06
R_193_DIV_22_1	R193	Secale cereale	subsp. cereale	Petkuser Winter	old cultivar (ssp. cereale)	winter annual	Germany	DEU	Central Europe	GBS_Schreiber2018	diploid	51.1657	10.4515	-0.0643575	0.0164089	-0.0281152	-0.0395064	11.28	55	17.21	2029.5	1.14	542566	424018	392229	876947
R_193_DIV_22_2	R193	Secale cereale	subsp. cereale	Petkuser Winter	old cultivar (ssp. cereale)	winter annual	Germany	DEU	Central Europe	GBS_Schreiber2018	diploid	51.1657	10.4515	-0.0559336	-0.0034369	-0.0323257	-0.0256406	9.88	52	14.66	1774	1.17	539562	511266	465671	1.11688e+06
R_193_DIV_22_3	R193	Secale cereale	subsp. cereale	Petkuser Winter	old cultivar (ssp. cereale)	winter annual	Germany	DEU	Central Europe	GBS_Schreiber2018	diploid	51.1657	10.4515	-0.0610654	0.000941785	-0.0491609	-0.0282379	11.41	52	14.66	1784	1.18	553900	388642	350913	774443
R_193_DIV_22_4	R193	Secale cereale	subsp. cereale	Petkuser Winter	old cultivar (ssp. cereale)	winter annual	Germany	DEU	Central Europe	GBS_Schreiber2018	diploid	51.1657	10.4515	-0.0608335	-0.00521974	-0.0359247	-0.0221047	10.28	44	7.86	1272	1.22	517026	329228	300345	646318
R_193_DIV_22_5	R193	Secale cereale	subsp. cereale	Petkuser Winter	old cultivar (ssp. cereale)	winter annual	Germany	DEU	Central Europe	GBS_Schreiber2018	diploid	51.1657	10.4515	-0.0650867	0.000586538	-0.0400436	-0.0308473	11.14	43	7.01	1281	1.14	476667	460660	421849	1.00016e+06
R_193_DIV_22_6	R193	Secale cereale	subsp. cereale	Petkuser Winter	old cultivar (ssp. cereale)	winter annual	Germany	DEU	Central Europe	GBS_Schreiber2018	diploid	51.1657	10.4515	-0.0679492	0.0197354	-0.030701	-0.0288379	10.27	47	10.41	1542	1.12	555384	481548	452398	1.08211e+06
R_1968_DIV_22_1	R1968	Secale cereale	subsp. cereale	Kustowka	old cultivar (ssp. cereale)	winter annual	Germany	DEU	Central Europe	GBS_Schreiber2018	diploid	51.1657	10.4515	0.0317851	-0.0252969	0.0169683	0.0159899	11.01	45	8.71	1294	1.21	633026	519747	478476	1104557
R_1968_DIV_22_2	R1968	Secale cereale	subsp. cereale	Kustowka	old cultivar (ssp. cereale)	winter annual	Germany	DEU	Central Europe	GBS_Schreiber2018	diploid	51.1657	10.4515	0.0334032	-0.0280328	0.0228557	0.0119277	10.55	52	14.66	1719.5	1.24	708813	621937	582148	1.44153e+06
R_1968_DIV_22_3	R1968	Secale cereale	subsp. cereale	Kustowka	old cultivar (ssp. cereale)	winter annual	Germany	DEU	Central Europe	GBS_Schreiber2018	diploid	51.1657	10.4515	0.0230262	-0.0332066	0.0263179	0.0296141	10.26	49	12.11	1557.5	1.18	686076	637916	580848	1.38895e+06
R_1968_DIV_22_4	R1968	Secale cereale	subsp. cereale	Kustowka	old cultivar (ssp. cereale)	winter annual	Germany	DEU	Central Europe	GBS_Schreiber2018	diploid	51.1657	10.4515	0.0286552	-0.0369527	0.0237545	0.0271152	10.11	49	12.11	1662	1.14	910597	659887	618891	1.40132e+06
R_1968_DIV_22_5	R1968	Secale cereale	subsp. cereale	Kustowka	old cultivar (ssp. cereale)	winter annual	Germany	DEU	Central Europe	GBS_Schreiber2018	diploid	51.1657	10.4515	0.0378725	-0.0369792	0.0296804	0.0321181	9.32	48	11.26	1435	1.24	635785	709375	668496	1.80222e+06
R_1968_DIV_22_6	R1968	Secale cereale	subsp. cereale	Kustowka	old cultivar (ssp. cereale)	winter annual	Germany	DEU	Central Europe	GBS_Schreiber2018	diploid	51.1657	10.4515	0.0379993	-0.0363281	0.0315954	0.0317968	8.97	51	13.81	1701	1.17	739165	685481	629556	1.40934e+06
R_1972_DIV_22_1	R1972	Secale cereale	subsp. cereale	Imerig 2	old cultivar (ssp. cereale)	winter annual	Russia	RUS	Russia	GBS_Schreiber2018	diploid	61.524	105.319	-0.029051	-0.0226823	-0.017522	-0.00100895	10.86	49	12.11	1590	1.18	478385	441705	408580	943548
R_1972_DIV_22_2	R1972	Secale cereale	subsp. cereale	Imerig 2	old cultivar (ssp. cereale)	winter annual	Russia	RUS	Russia	GBS_Schreiber2018	diploid	61.524	105.319	-0.0304469	-0.00858558	-0.0106233	0.00259294	11.64	52	14.66	1780	1.19	641223	514020	461227	976158
R_1972_DIV_22_3	R1972	Secale cereale	subsp. cereale	Imerig 2	old cultivar (ssp. cereale)	winter annual	Russia	RUS	Russia	GBS_Schreiber2018	diploid	61.524	105.319	-0.0295667	-0.0233226	-0.0221624	-0.01115	12.3	52	14.66	1732	1.2	447828	412301	387076	873675
R_1972_DIV_22_4	R1972	Secale cereale	subsp. cereale	Imerig 2	old cultivar (ssp. cereale)	winter annual	Russia	RUS	Russia	GBS_Schreiber2018	diploid	61.524	105.319	-0.00197026	-0.0167327	-0.0202717	-0.00744503	10.55	53	15.51	1819	1.19	584116	474297	448316	1.1129e+06
R_1972_DIV_22_6	R1972	Secale cereale	subsp. cereale	Imerig 2	old cultivar (ssp. cereale)	winter annual	Russia	RUS	Russia	GBS_Schreiber2018	diploid	61.524	105.319	-0.0213188	-0.0203759	-0.0159658	-0.000952049	10.74	49	12.11	1588	1.17	576498	467119	426973	1017007
R_1987_DIV_22_1	R1987	Secale cereale	subsp. cereale		landrace (ssp. cereale)	winter annual	Russia	RUS	Russia	GBS_Schreiber2018	diploid	61.524	105.319	0.0181602	-0.0591819	0.0253759	0.0390533	9.41	41	5.31	1135	1.18	490157	368682	337027	783706	5.4125	1349
R_1987_DIV_22_2	R1987	Secale cereale	subsp. cereale		landrace (ssp. cereale)	winter annual	Russia	RUS	Russia	GBS_Schreiber2018	diploid	61.524	105.319	0.0199798	-0.0517432	0.0164938	0.033336	12.1	50	12.96	1631.5	1.2	667768	561944	520587	1.13703e+06
R_1987_DIV_22_3	R1987	Secale cereale	subsp. cereale		landrace (ssp. cereale)	winter annual	Russia	RUS	Russia	GBS_Schreiber2018	diploid	61.524	105.319	0.0211289	-0.0517264	0.0197098	0.0386548	10.1	43	7.01	1313	1.13	723182	517310	478973	1.08077e+06
R_1987_DIV_22_4	R1987	Secale cereale	subsp. cereale		landrace (ssp. cereale)	winter annual	Russia	RUS	Russia	GBS_Schreiber2018	diploid	61.524	105.319	0.00811381	-0.0536593	0.0151744	0.036415	9.87	50	12.96	1694.5	1.14	666511	490652	441139	948156
R_1987_DIV_22_5	R1987	Secale cereale	subsp. cereale		landrace (ssp. cereale)	winter annual	Russia	RUS	Russia	GBS_Schreiber2018	diploid	61.524	105.319	0.0186983	-0.0583202	0.0252059	0.0254766	10.48	49	12.11	1595	1.17	497341	450891	418394	947499
R_1987_DIV_22_6	R1987	Secale cereale	subsp. cereale		landrace (ssp. cereale)	winter annual	Russia	RUS	Russia	GBS_Schreiber2018	diploid	61.524	105.319	0.0125385	-0.0498167	0.0185248	0.0287381	11.31	44	7.86	1277.5	1.19	544636	458757	421076	934910
R_2082_DIV_22_1	R2082	Secale cereale	subsp. cereale	Petkuser Kurz	old cultivar (ssp. cereale)	winter annual	Germany	DEU	Central Europe	GBS_Schreiber2018	diploid	51.1657	10.4515	0.0214889	-0.0148177	0.00213336	0.00771862	9.21	45	8.71	1318	1.2	487790	459122	435202	1.04428e+06
R_2082_DIV_22_2	R2082	Secale cereale	subsp. cereale	Petkuser Kurz	old cultivar (ssp. cereale)	winter annual	Germany	DEU	Central Europe	GBS_Schreiber2018	diploid	51.1657	10.4515	-0.011803	-0.0184567	0.00101243	0.00723932	9.52
R_2082_DIV_22_3	R2082	Secale cereale	subsp. cereale	Petkuser Kurz	old cultivar (ssp. cereale)	winter annual	Germany	DEU	Central Europe	GBS_Schreiber2018	diploid	51.1657	10.4515	0.0104202	-0.0230637	-0.00435649	0.00375079	12.52	45	8.71	1327	1.2	730490	486369	451867	1.05681e+06
R_2082_DIV_22_4	R2082	Secale cereale	subsp. cereale	Petkuser Kurz	old cultivar (ssp. cereale)	winter annual	Germany	DEU	Central Europe	GBS_Schreiber2018	diploid	51.1657	10.4515	0.0074327	-0.0146699	0.000270271	0.00282045	10.52	43	7.01	1284	1.13	689364	505348	475855	1.16947e+06
R_2082_DIV_22_5	R2082	Secale cereale	subsp. cereale	Petkuser Kurz	old cultivar (ssp. cereale)	winter annual	Germany	DEU	Central Europe	GBS_Schreiber2018	diploid	51.1657	10.4515	-0.0370695	-0.00417751	-0.0196261	-0.0170831	10.43	49	12.11	1603.5	1.17	667209	521570	479882	1.09464e+06
R_2082_DIV_22_6	R2082	Secale cereale	subsp. cereale	Petkuser Kurz	old cultivar (ssp. cereale)	winter annual	Germany	DEU	Central Europe	GBS_Schreiber2018	diploid	51.1657	10.4515	0.00537226	-0.00625038	-0.00679227	-0.0115599	11.76	49	12.11	1537	1.21	589933	496399	460956	1.09879e+06
R_2136_DIV_22_1	R2136	Secale cereale	subsp. cereale	K 7660 Local Leningrader Region	old cultivar (ssp. cereale)	winter annual	Russia	RUS	Russia	GBS_Schreiber2018	diploid	61.524	105.319	-0.00401634	-0.0371485	0.00278937	0.041966	9.84	50	12.96	1692	1.16	1.06071e+06	822924	748837	1.66872e+06
R_2136_DIV_22_2	R2136	Secale cereale	subsp. cereale	K 7660 Local Leningrader Region	old cultivar (ssp. cereale)	winter annual	Russia	RUS	Russia	GBS_Schreiber2018	diploid	61.524	105.319	-0.00220738	-0.0342909	0.00238634	0.0460703	9	50	12.96	1664	1.19	623926	530102	498530	1.14231e+06
R_2136_DIV_22_3	R2136	Secale cereale	subsp. cereale	K 7660 Local Leningrader Region	old cultivar (ssp. cereale)	winter annual	Russia	RUS	Russia	GBS_Schreiber2018	diploid	61.524	105.319	0.0111908	-0.0499223	0.0122068	0.0670236	9.59	48	11.26	1554	1.2	493694	505699	462694	1.10449e+06
R_2136_DIV_22_4	R2136	Secale cereale	subsp. cereale	K 7660 Local Leningrader Region	old cultivar (ssp. cereale)	winter annual	Russia	RUS	Russia	GBS_Schreiber2018	diploid	61.524	105.319	-0.000218458	-0.0406699	-0.000503561	0.049757	9.44	45	8.71	1391	1.17	358699	351811	326815	749785
R_2136_DIV_22_5	R2136	Secale cereale	subsp. cereale	K 7660 Local Leningrader Region	old cultivar (ssp. cereale)	winter annual	Russia	RUS	Russia	GBS_Schreiber2018	diploid	61.524	105.319	-0.00184329	-0.034807	0.0056733	0.0450215	10.79	51	13.81	1784.5	1.16	846745	852398	813556	2.21387e+06
R_2136_DIV_22_6	R2136	Secale cereale	subsp. cereale	K 7660 Local Leningrader Region	old cultivar (ssp. cereale)	winter annual	Russia	RUS	Russia	GBS_Schreiber2018	diploid	61.524	105.319	0.0116581	-0.0470058	0.013756	0.0653062	10.2	50	12.96	1665.5	1.15	546661	541592	501988	1.20633e+06
R_2229_DIV_22_1	R2229	Secale cereale	subsp. cereale	Hungarian Giant	old cultivar (ssp. cereale)	winter annual	Hungary	HUN	Eastern Europe	GBS_Schreiber2018	diploid	47.1625	19.5033	0.000292158	-0.0240788	0.00385462	0.00539924	10.34	44	7.86	1289	1.18	632292	465380	431746	997884
R_2229_DIV_22_2	R2229	Secale cereale	subsp. cereale	Hungarian Giant	old cultivar (ssp. cereale)	winter annual	Hungary	HUN	Eastern Europe	GBS_Schreiber2018	diploid	47.1625	19.5033	-0.00415193	-0.0289279	0.00482056	0.00143153	11.66	55	17.21	2024.5	1.18	734637	553645	503265	1.13669e+06
R_2229_DIV_22_3	R2229	Secale cereale	subsp. cereale	Hungarian Giant	old cultivar (ssp. cereale)	winter annual	Hungary	HUN	Eastern Europe	GBS_Schreiber2018	diploid	47.1625	19.5033	-0.00859201	-0.0273205	0.00262495	0.0097155	10.63	53	15.51	1870.5	1.15	740309	645511	594329	1.39002e+06
R_2229_DIV_22_4	R2229	Secale cereale	subsp. cereale	Hungarian Giant	old cultivar (ssp. cereale)	winter annual	Hungary	HUN	Eastern Europe	GBS_Schreiber2018	diploid	47.1625	19.5033	-0.010493	-0.0273715	0.0056861	0.016332	10.21	49	12.11	1635.5	1.13	737161	732827	686713	1.66082e+06
R_2229_DIV_22_5	R2229	Secale cereale	subsp. cereale	Hungarian Giant	old cultivar (ssp. cereale)	winter annual	Hungary	HUN	Eastern Europe	GBS_Schreiber2018	diploid	47.1625	19.5033	-0.0154201	-0.0265072	0.00925825	-0.000377306	11.02	50	12.96	1672.5	1.19	758239	615899	568854	1.33717e+06
R_2229_DIV_22_6	R2229	Secale cereale	subsp. cereale	Hungarian Giant	old cultivar (ssp. cereale)	winter annual	Hungary	HUN	Eastern Europe	GBS_Schreiber2018	diploid	47.1625	19.5033	-0.0137631	-0.0259687	-0.00841522	-0.00467549	9.47	50	12.96	1658	1.19	713554	602188	560933	1.30827e+06
R_2302_DIV_22_1	R2302	Secale cereale	subsp. cereale	LPH 12 [breeder's line]	old cultivar (ssp. cereale)	winter annual	Germany	DEU	Central Europe	GBS_Schreiber2018	diploid	51.1657	10.4515	-0.0847032	0.14106	0.103569	0.0300185
R_2302_DIV_22_2	R2302	Secale cereale	subsp. cereale	LPH 12 [breeder's line]	old cultivar (ssp. cereale)	winter annual	Germany	DEU	Central Europe	GBS_Schreiber2018	diploid	51.1657	10.4515	-0.095943	0.180299	0.134054	0.0466541	7.44
R_2302_DIV_22_3	R2302	Secale cereale	subsp. cereale	LPH 12 [breeder's line]	old cultivar (ssp. cereale)	winter annual	Germany	DEU	Central Europe	GBS_Schreiber2018	diploid	51.1657	10.4515	-0.0629016	0.0701949	0.0499993	0.016359	8.34	44	7.86	1390	1.13	700603	387792	344616	747053
R_2302_DIV_22_4	R2302	Secale cereale	subsp. cereale	LPH 12 [breeder's line]	old cultivar (ssp. cereale)	winter annual	Germany	DEU	Central Europe	GBS_Schreiber2018	diploid	51.1657	10.4515	-0.0518092	0.0813857	0.0689932	0.0412414	8.49	49	12.11	1606.5	1.18	847210	654643	584871	1.33485e+06
R_2302_DIV_22_5	R2302	Secale cereale	subsp. cereale	LPH 12 [breeder's line]	old cultivar (ssp. cereale)	winter annual	Germany	DEU	Central Europe	GBS_Schreiber2018	diploid	51.1657	10.4515	-0.0732819	0.132797	0.113953	0.0480131	9.14	55	17.21	2037	1.18	584587	541825	485829	1.08674e+06
R_2302_DIV_22_6	R2302	Secale cereale	subsp. cereale	LPH 12 [breeder's line]	old cultivar (ssp. cereale)	winter annual	Germany	DEU	Central Europe	GBS_Schreiber2018	diploid	51.1657	10.4515	-0.0819785	0.155831	0.12734	0.0495592	8.83	52	14.66	1799	1.18	380928	342700	320936	765470
R_233_DIV_22_1	R233	Secale cereale	subsp. cereale	Baltija	old cultivar (ssp. cereale)	winter annual	Russia	RUS	Russia	GBS_Schreiber2018	diploid	61.524	105.319	-0.0114359	-0.0247018	-0.00254342	0.0170488	12.34	55	17.21	2040.5	1.19	546355	379200	290753	605464	16.9495	2172.5
R_233_DIV_22_2	R233	Secale cereale	subsp. cereale	Baltija	old cultivar (ssp. cereale)	winter annual	Russia	RUS	Russia	GBS_Schreiber2018	diploid	61.524	105.319	-0.0177312	-0.0251421	-0.0087846	0.00811018	9.53	48	11.26	1533.5	1.18	524031	418293	390617	884927
R_233_DIV_22_3	R233	Secale cereale	subsp. cereale	Baltija	old cultivar (ssp. cereale)	winter annual	Russia	RUS	Russia	GBS_Schreiber2018	diploid	61.524	105.319	-0.0206892	-0.0255462	-0.0160814	0.00470973	11.08	47	10.41	1523	1.17	545192	417660	381197	885727
R_233_DIV_22_4	R233	Secale cereale	subsp. cereale	Baltija	old cultivar (ssp. cereale)	winter annual	Russia	RUS	Russia	GBS_Schreiber2018	diploid	61.524	105.319	-0.0349287	-0.0203727	-0.0211349	-0.00619404	11.94	47	10.41	1496	1.14	755585	509130	466890	1.03943e+06
R_233_DIV_22_5	R233	Secale cereale	subsp. cereale	Baltija	old cultivar (ssp. cereale)	winter annual	Russia	RUS	Russia	GBS_Schreiber2018	diploid	61.524	105.319	-0.0323611	-0.00967871	-0.0150088	0.00636512	11.68	52	14.66	1773	1.2	494139	426733	378793	881024
R_233_DIV_22_6	R233	Secale cereale	subsp. cereale	Baltija	old cultivar (ssp. cereale)	winter annual	Russia	RUS	Russia	GBS_Schreiber2018	diploid	61.524	105.319	-0.0610185	0.0187268	-0.0237521	-0.0202156	11.43	52	14.66	1756	1.22	569430	431303	395480	877857
R_240_DIV_22_1	R240	Secale cereale	subsp. cereale	Wielkopolskie	old cultivar (ssp. cereale)	winter annual	Poland	POL	Eastern Europe	GBS_Schreiber2018	diploid	51.9194	19.1451	-0.0445555	-0.0151184	-0.0227885	-0.0110382	11.05	45	8.71	1352	1.18	506085	398268	358719	877816
R_240_DIV_22_2	R240	Secale cereale	subsp. cereale	Wielkopolskie	old cultivar (ssp. cereale)	winter annual	Poland	POL	Eastern Europe	GBS_Schreiber2018	diploid	51.9194	19.1451	-0.0464857	-0.00445624	-0.0230398	-0.00981553	11.6	52	14.66	1765	1.16	535906	442846	404605	912718
R_240_DIV_22_3	R240	Secale cereale	subsp. cereale	Wielkopolskie	old cultivar (ssp. cereale)	winter annual	Poland	POL	Eastern Europe	GBS_Schreiber2018	diploid	51.9194	19.1451	-0.0438792	-0.00531173	-0.0157316	-0.00250558	13.09	49	12.11	1571	1.22	514114	417013	390466	885522	14.019	1786
R_240_DIV_22_4	R240	Secale cereale	subsp. cereale	Wielkopolskie	old cultivar (ssp. cereale)	winter annual	Poland	POL	Eastern Europe	GBS_Schreiber2018	diploid	51.9194	19.1451	-0.0330447	-0.00419168	-0.013686	0.000787996	13.55	53	15.51	1839	1.21	655502	475983	431526	977584
R_240_DIV_22_5	R240	Secale cereale	subsp. cereale	Wielkopolskie	old cultivar (ssp. cereale)	winter annual	Poland	POL	Eastern Europe	GBS_Schreiber2018	diploid	51.9194	19.1451	-0.0444218	-0.0126539	-0.0200698	-0.0088959	9.64	43	7.01	1195	1.18	534049	363838	342053	801098
R_240_DIV_22_6	R240	Secale cereale	subsp. cereale	Wielkopolskie	old cultivar (ssp. cereale)	winter annual	Poland	POL	Eastern Europe	GBS_Schreiber2018	diploid	51.9194	19.1451	-0.0541499	-0.00447442	-0.0254211	-0.00976487	12.09	51	13.81	1674.5	1.21	701045	558906	511034	1.16456e+06
R_2413_DIV_22_1	R2413	Secale cereale	subsp. cereale	Gülzow St. 0621 [breeder's line]	old cultivar (ssp. cereale)	winter annual	Germany	DEU	Central Europe	GBS_Schreiber2018	diploid	51.1657	10.4515	-0.043953	-0.00867319	-0.00958307	0.00972856	10.78	53	15.51	1828.5	1.19	568153	455066	391908	856876
R_2413_DIV_22_2	R2413	Secale cereale	subsp. cereale	Gülzow St. 0621 [breeder's line]	old cultivar (ssp. cereale)	winter annual	Germany	DEU	Central Europe	GBS_Schreiber2018	diploid	51.1657	10.4515	-0.0397216	-0.00117636	-0.0044373	0.00617202	9.48	48	11.26	1562	1.19	576834	542497	508777	1.24446e+06
R_2413_DIV_22_3	R2413	Secale cereale	subsp. cereale	Gülzow St. 0621 [breeder's line]	old cultivar (ssp. cereale)	winter annual	Germany	DEU	Central Europe	GBS_Schreiber2018	diploid	51.1657	10.4515	-0.0466804	0.00490158	-0.0054192	-0.00659306	9.73
R_2413_DIV_22_4	R2413	Secale cereale	subsp. cereale	Gülzow St. 0621 [breeder's line]	old cultivar (ssp. cereale)	winter annual	Germany	DEU	Central Europe	GBS_Schreiber2018	diploid	51.1657	10.4515	-0.0494841	0.0211564	0.00837777	0.00683793	10.11	48	11.26	1488	1.24	693377	484418	452827	1.06793e+06
R_2413_DIV_22_5	R2413	Secale cereale	subsp. cereale	Gülzow St. 0621 [breeder's line]	old cultivar (ssp. cereale)	winter annual	Germany	DEU	Central Europe	GBS_Schreiber2018	diploid	51.1657	10.4515	-0.0447352	0.00219451	-0.0105027	0.00498109	10.7	48	11.26	1562	1.18	568675	504306	469248	1.11416e+06
R_2413_DIV_22_6	R2413	Secale cereale	subsp. cereale	Gülzow St. 0621 [breeder's line]	old cultivar (ssp. cereale)	winter annual	Germany	DEU	Central Europe	GBS_Schreiber2018	diploid	51.1657	10.4515	-0.0382418	0.00361227	-0.0176318	0.00831642	10.89
R_242_DIV_22_1	R242	Secale cereale	subsp. cereale	Uniwersalne	old cultivar (ssp. cereale)	winter annual	Poland	POL	Eastern Europe	GBS_Schreiber2018	diploid	51.9194	19.1451	-0.030508	-0.018653	-0.0403958	-0.00710809	10.33	48	11.26	1528	1.17	891373	725729	670711	1595343
R_242_DIV_22_2	R242	Secale cereale	subsp. cereale	Uniwersalne	old cultivar (ssp. cereale)	winter annual	Poland	POL	Eastern Europe	GBS_Schreiber2018	diploid	51.9194	19.1451	-0.0130383	0.00534351	-0.0780362	0.0119669	10.19	44	7.86	1270	1.22	654212	443792	420477	955029
R_242_DIV_22_3	R242	Secale cereale	subsp. cereale	Uniwersalne	old cultivar (ssp. cereale)	winter annual	Poland	POL	Eastern Europe	GBS_Schreiber2018	diploid	51.9194	19.1451	-0.00687652	-0.00763509	-0.0434353	0.00915448	10.03	47	10.41	1511.5	1.16	969724	723521	681883	1.53481e+06
R_242_DIV_22_4	R242	Secale cereale	subsp. cereale	Uniwersalne	old cultivar (ssp. cereale)	winter annual	Poland	POL	Eastern Europe	GBS_Schreiber2018	diploid	51.9194	19.1451	-0.00433594	-0.014126	-0.0492613	0.014872	12.28	52	14.66	1741	1.21	829366	571931	534960	1.18855e+06
R_242_DIV_22_5	R242	Secale cereale	subsp. cereale	Uniwersalne	old cultivar (ssp. cereale)	winter annual	Poland	POL	Eastern Europe	GBS_Schreiber2018	diploid	51.9194	19.1451	-0.0190814	-0.0321011	-0.0416002	0.0171369	10.25	49	12.11	1584	1.17	913298	674327	629593	1.40867e+06
R_242_DIV_22_6	R242	Secale cereale	subsp. cereale	Uniwersalne	old cultivar (ssp. cereale)	winter annual	Poland	POL	Eastern Europe	GBS_Schreiber2018	diploid	51.9194	19.1451	-0.0254656	-0.0170493	-0.0381931	-0.00174006	13.57	46	9.56	1437	1.17	685278	488627	458579	1.02979e+06
R_2420_DIV_22_1	R2420	Secale cereale	subsp. cereale	Halo	old cultivar (ssp. cereale)	winter annual	Germany	DEU	Central Europe	GBS_Schreiber2018	diploid	51.1657	10.4515	-0.0636593	0.0234055	-0.0133208	-0.0254301	10.53	51	13.81	1733.5	1.18	446618	325818	310069	764064
R_2434_DIV_22_1	R2434	Secale vavilovii x cereale			wild (ssp. vavilovii)	spring annual	Russia	RUS	Russia	GBS_Schreiber2018	diploid	61.524	105.319	0.0748982	0.0162242	-0.0192593	0.0347559	8.36	48	11.26	1587	1.13	428987	350479	314391	719109
R_2434_DIV_22_2	R2434	Secale vavilovii x cereale			wild (ssp. vavilovii)	spring annual	Russia	RUS	Russia	GBS_Schreiber2018	diploid	61.524	105.319	0.0749447	0.0209572	-0.0190702	0.0478626	8.34	45	8.71	1362.5	1.17	831106	643424	579231	1.34381e+06
R_2434_DIV_22_3	R2434	Secale vavilovii x cereale			wild (ssp. vavilovii)	spring annual	Russia	RUS	Russia	GBS_Schreiber2018	diploid	61.524	105.319	0.0558533	0.00902189	-0.00194387	0.0244864	11.16	52	14.66	1741	1.23	463828	426625	405716	903812
R_2434_DIV_22_4	R2434	Secale vavilovii x cereale			wild (ssp. vavilovii)	spring annual	Russia	RUS	Russia	GBS_Schreiber2018	diploid	61.524	105.319	0.0669939	0.012959	-0.00755835	0.0321684	8.89	47	10.41	1547	1.17	353726	340298	306947	659110
R_2434_DIV_22_5	R2434	Secale vavilovii x cereale			wild (ssp. vavilovii)	spring annual	Russia	RUS	Russia	GBS_Schreiber2018	diploid	61.524	105.319	0.0744763	0.0202018	-0.0105295	0.0323264	9	45	8.71	1347	1.21	337678	284039	261653	595484
R_2434_DIV_22_6	R2434	Secale vavilovii x cereale			wild (ssp. vavilovii)	spring annual	Russia	RUS	Russia	GBS_Schreiber2018	diploid	61.524	105.319	0.0721175	0.0252458	-0.0228309	0.0340282	9.14
R_2449_DIV_22_1	R2449	Secale cereale	subsp. cereale		feral	spring annual	Spain	ESP	Southern Europe	GBS_Schreiber2018	diploid	43.0123	8.5648	0.0466799	-0.0304973	0.0517292	0.0445047	10.99	47	10.41	1413	1.21	462101	321007	300053	705728
R_2449_DIV_22_2	R2449	Secale cereale	subsp. cereale		feral	spring annual	Spain	ESP	Southern Europe	GBS_Schreiber2018	diploid	43.0123	8.5648	0.0474728	-0.0396131	0.0551714	0.0504097	9.59	55	17.21	1978	1.17	576459	510417	454383	948130
R_2449_DIV_22_3	R2449	Secale cereale	subsp. cereale		feral	spring annual	Spain	ESP	Southern Europe	GBS_Schreiber2018	diploid	43.0123	8.5648	0.0468021	-0.0386032	0.0563057	0.0404246	10.42	51	13.81	1732	1.2	488702	397222	354496	796554
R_2449_DIV_22_4	R2449	Secale cereale	subsp. cereale		feral	spring annual	Spain	ESP	Southern Europe	GBS_Schreiber2018	diploid	43.0123	8.5648	0.0480221	-0.0415719	0.0535377	0.0420603	9.31	54	16.36	1971	1.17	506150	464095	422746	947313
R_2449_DIV_22_5	R2449	Secale cereale	subsp. cereale		feral	spring annual	Spain	ESP	Southern Europe	GBS_Schreiber2018	diploid	43.0123	8.5648	0.0489297	-0.0321493	0.0550989	0.0453261	9.72	56	18.06	2078	1.18	688719	554337	514741	1.15008e+06	15.329	1771.5
R_2449_DIV_22_6	R2449	Secale cereale	subsp. cereale		feral	spring annual	Spain	ESP	Southern Europe	GBS_Schreiber2018	diploid	43.0123	8.5648	0.0421548	-0.0351506	0.0545959	0.039563	8.57	52	14.66	1740.5	1.21	366194	300697	262419	572343
R_253_DIV_22_1	R253	Secale cereale	subsp. cereale		feral	spring annual	Turkey	TUR	Turkey	GBS_Schreiber2018	diploid	38.9637	35.2433	0.0621049	0.00917998	0.00866801	0.0207603	9.46	41	5.31	1152	1.14	366018	267606	251392	569773	3.441	1076
R_253_DIV_22_2	R253	Secale cereale	subsp. cereale		feral	spring annual	Turkey	TUR	Turkey	GBS_Schreiber2018	diploid	38.9637	35.2433	0.050383	0.00812174	0.00151208	0.013382	7.73
R_253_DIV_22_3	R253	Secale cereale	subsp. cereale		feral	spring annual	Turkey	TUR	Turkey	GBS_Schreiber2018	diploid	38.9637	35.2433	0.0795884	0.0160545	0.00414846	0.047285	8.27	43	7.01	1210.5	1.22	611330	241270	231829	565016
R_253_DIV_22_4	R253	Secale cereale	subsp. cereale		feral	spring annual	Turkey	TUR	Turkey	GBS_Schreiber2018	diploid	38.9637	35.2433	0.0697697	0.0115863	0.0112856	0.0246726	9.11	54	16.36	2052	1.13	482865	373617	321107	672062
R_253_DIV_22_5	R253	Secale cereale	subsp. cereale		feral	spring annual	Turkey	TUR	Turkey	GBS_Schreiber2018	diploid	38.9637	35.2433	0.06163	0.0142095	-0.00205198	0.0192694	8.88	48	11.26	1542	1.16	351515	357820	325439	704923
R_253_DIV_22_6	R253	Secale cereale	subsp. cereale		feral	spring annual	Turkey	TUR	Turkey	GBS_Schreiber2018	diploid	38.9637	35.2433	0.0654383	0.0125042	0.010181	0.0173439	9.27	43	7.01	1206	1.19	487078	313868	289350	704917
R_2581_DIV_22_1	R2581	Secale cereale	subsp. cereale		feral	winter annual	Iran	IRN	Iran	GBS_Schreiber2018	diploid	32.4279	53.688	0.0817344	0.0283938	0.00775074	-0.0220648	12.17	49	12.11	1601.5	1.19	565343	492981	443411	1.01408e+06
R_2596_DIV_22_1	R2596	Secale vavilovii x cereale			wild (ssp. vavilovii)	winter annual	Iran	IRN	Iran	GBS_Schreiber2018	diploid	32.4279	53.688	0.0685018	0.0213495	-0.00233021	0.0264548	10.13	43	7.01	1240	1.16	641539	510859	487137	1.21598e+06
R_2596_DIV_22_2	R2596	Secale vavilovii x cereale			wild (ssp. vavilovii)	winter annual	Iran	IRN	Iran	GBS_Schreiber2018	diploid	32.4279	53.688	0.0671709	0.0151661	0.0121659	0.0153071	10.38	43	7.01	1242	1.16	565053	499805	480075	1.22504e+06
R_2596_DIV_22_4	R2596	Secale vavilovii x cereale			wild (ssp. vavilovii)	winter annual	Iran	IRN	Iran	GBS_Schreiber2018	diploid	32.4279	53.688	0.0772459	0.0208701	-0.00650183	0.0296737	13.4	53	15.51	1794.5	1.2	650136	609104	575698	1.39824e+06
R_2596_DIV_22_5	R2596	Secale vavilovii x cereale			wild (ssp. vavilovii)	winter annual	Iran	IRN	Iran	GBS_Schreiber2018	diploid	32.4279	53.688	0.0817389	0.0271712	-0.00783447	0.00619283	14.31	47	10.41	1446	1.19	694051	516606	482375	1.13408e+06
R_2596_DIV_22_6	R2596	Secale vavilovii x cereale			wild (ssp. vavilovii)	winter annual	Iran	IRN	Iran	GBS_Schreiber2018	diploid	32.4279	53.688	0.0776583	0.0245322	-0.00893322	0.0289819	11.52	44	7.86	1337.5	1.16	825945	573563	545820	1.30876e+06
R_2606_DIV_22_1	R2606	Secale cereale	subsp. ancestrale	GROSSPOP. 05	feral	winter annual	Iran	IRN	Iran	GBS_Schreiber2018	diploid	32.4279	53.688	0.0919754	0.0296403	0.014753	-0.0552057	8.48
R_2606_DIV_22_3	R2606	Secale cereale	subsp. ancestrale	GROSSPOP. 05	feral	winter annual	Iran	IRN	Iran	GBS_Schreiber2018	diploid	32.4279	53.688	0.0658439	0.00551847	0.0149171	-0.0189143	9.62	48	11.26	1525.5	1.2	597909	501346	472249	1.09792e+06
R_2606_DIV_22_4	R2606	Secale cereale	subsp. ancestrale	GROSSPOP. 05	feral	winter annual	Iran	IRN	Iran	GBS_Schreiber2018	diploid	32.4279	53.688	0.0941678	0.0281192	0.0215741	-0.0732833	9.15	49	12.11	1527	1.22	552471	522607	499381	1.11788e+06
R_2606_DIV_22_5	R2606	Secale cereale	subsp. ancestrale	GROSSPOP. 05	feral	winter annual	Iran	IRN	Iran	GBS_Schreiber2018	diploid	32.4279	53.688	0.0904733	0.0313345	0.0257597	-0.0538025	11.92	50	12.96	1581	1.22	569380	459485	430828	985773
R_2743_DIV_22_2	R2743	Secale cereale	subsp. cereale	GROSSPOP. 04	feral	winter annual	Iran	IRN	Iran	GBS_Schreiber2018	diploid	32.4279	53.688	0.08855	0.0207532	0.0171669	-0.0393702	10.48	48	11.26	1546.5	1.2	353654	353461	316942	723834
R_2743_DIV_22_4	R2743	Secale cereale	subsp. cereale	GROSSPOP. 04	feral	winter annual	Iran	IRN	Iran	GBS_Schreiber2018	diploid	32.4279	53.688	0.0902854	0.0281856	0.0197918	-0.0449459	10.29	49	12.11	1583	1.21	567987	396142	361636	800770
R_280_DIV_22_1	R280	Secale cereale	subsp. cereale		feral	winter annual	Turkey	TUR	Turkey	GBS_Schreiber2018	diploid	38.9637	35.2433	0.0636121	0.0103382	-0.00166501	0.0226111
R_280_DIV_22_2	R280	Secale cereale	subsp. cereale		feral	winter annual	Turkey	TUR	Turkey	GBS_Schreiber2018	diploid	38.9637	35.2433	0.0571792	0.0173453	-0.0012332	0.0255884
R_280_DIV_22_3	R280	Secale cereale	subsp. cereale		feral	winter annual	Turkey	TUR	Turkey	GBS_Schreiber2018	diploid	38.9637	35.2433	0.0673265	0.0189275	0.0101375	0.0144715	11.05	48	11.26	1616	1.1	921082	684001	649439	1.52988e+06
R_280_DIV_22_4	R280	Secale cereale	subsp. cereale		feral	winter annual	Turkey	TUR	Turkey	GBS_Schreiber2018	diploid	38.9637	35.2433	0.0657845	0.0119886	0.0159412	0.016373	11.4	50	12.96	1696	1.16	678629	678928	635414	1.63923e+06
R_280_DIV_22_5	R280	Secale cereale	subsp. cereale		feral	winter annual	Turkey	TUR	Turkey	GBS_Schreiber2018	diploid	38.9637	35.2433	0.0597057	-0.00121953	0.0149243	0.0263723	12.61	46	9.56	1405	1.15	735529	594624	563272	1.38503e+06
R_280_DIV_22_6	R280	Secale cereale	subsp. cereale		feral	winter annual	Turkey	TUR	Turkey	GBS_Schreiber2018	diploid	38.9637	35.2433	0.00938152	-0.031587	0.00529565	0.0210992	11.24
R_2859_DIV_22_1	R2859	Secale strictum	S. strictum subsp. anatolicum		wild (strictum)	perennial	Armenia	ARM	Armenia	GBS_Schreiber2018	diploid	40.25	44.32	0.129985	0.230586	-0.273708	0.0685024	8.02
R_2859_DIV_22_2	R2859	Secale strictum	S. strictum subsp. anatolicum		wild (strictum)	perennial	Armenia	ARM	Armenia	GBS_Schreiber2018	diploid	40.25	44.32	0.148482	0.258032	-0.306971	0.0792191	9.42	49	12.11	1620	1.16	312357	313132	286056	670519
R_2859_DIV_22_4	R2859	Secale strictum	S. strictum subsp. anatolicum		wild (strictum)	perennial	Armenia	ARM	Armenia	GBS_Schreiber2018	diploid	40.25	44.32	0.148175	0.259276	-0.305509	0.0775935
R_2859_DIV_22_5	R2859	Secale strictum	S. strictum subsp. anatolicum		wild (strictum)	perennial	Armenia	ARM	Armenia	GBS_Schreiber2018	diploid	40.25	44.32	0.144571	0.255228	-0.304339	0.0783712	9.3	41	5.31	1078	1.21	279237	283873	263907	670605
R_2863_DIV_22_1	R2863	Secale cereale	subsp. dighoricum		feral	winter annual	Armenia	ARM	Armenia	GBS_Schreiber2018	diploid	40.05	44.43	0.103417	0.0719015	-0.0470008	-0.0218036	10.34	44	7.86	1299	1.18	359936	266913	247060	550062
R_2863_DIV_22_2	R2863	Secale cereale	subsp. dighoricum		feral	winter annual	Armenia	ARM	Armenia	GBS_Schreiber2018	diploid	40.05	44.43	0.107091	0.077934	-0.0386497	-0.0188656	9.39	41	5.31	1140	1.17	308021	273733	260416	616480
R_2863_DIV_22_3	R2863	Secale cereale	subsp. dighoricum		feral	winter annual	Armenia	ARM	Armenia	GBS_Schreiber2018	diploid	40.05	44.43	0.103618	0.0662176	-0.0360147	-0.00999629	10.67	43	7.01	1288	1.15	326450	239982	224612	528381
R_2863_DIV_22_4	R2863	Secale cereale	subsp. dighoricum		feral	winter annual	Armenia	ARM	Armenia	GBS_Schreiber2018	diploid	40.05	44.43	0.102014	0.0681574	-0.0264981	-0.00948642	9.99	40.5	4.88	1001	1.23	310443	242069	235199	560608	2.096	1087.5
R_2863_DIV_22_5	R2863	Secale cereale	subsp. dighoricum		feral	winter annual	Armenia	ARM	Armenia	GBS_Schreiber2018	diploid	40.05	44.43	0.0973053	0.0764001	-0.0437971	-0.0252905	8.01
R_2863_DIV_22_6	R2863	Secale cereale	subsp. dighoricum		feral	winter annual	Armenia	ARM	Armenia	GBS_Schreiber2018	diploid	40.05	44.43	0.102443	0.0764114	-0.0357508	-0.0179459	10.02	44	7.86	1332	1.17	386022	288141	270215	603654
R_34_DIV_22_1	R34	Secale cereale	subsp. cereale	Dominant	landrace (ssp. cereale)	winter annual	Canada	CAN	Canada	GBS_Schreiber2018	diploid	56.1304	106.347	-0.0537067	0.0025454	-0.0192318	-0.0207822	11.39	50	12.96	1698	1.14	524263	449884	417172	920076
R_34_DIV_22_2	R34	Secale cereale	subsp. cereale	Dominant	landrace (ssp. cereale)	winter annual	Canada	CAN	Canada	GBS_Schreiber2018	diploid	56.1304	106.347	-0.0470665	0.000447126	-0.0224578	-0.0185732	10.45	49	12.11	1594.5	1.17	576669	426094	404769	915506
R_34_DIV_22_3	R34	Secale cereale	subsp. cereale	Dominant	landrace (ssp. cereale)	winter annual	Canada	CAN	Canada	GBS_Schreiber2018	diploid	56.1304	106.347	-0.0481663	-0.00433233	-0.029409	-0.0215431
R_34_DIV_22_4	R34	Secale cereale	subsp. cereale	Dominant	landrace (ssp. cereale)	winter annual	Canada	CAN	Canada	GBS_Schreiber2018	diploid	56.1304	106.347	-0.0555874	0.00854629	-0.0256812	-0.0202175	10.24	51	13.81	1708	1.2	598780	493417	444400	949105
R_34_DIV_22_5	R34	Secale cereale	subsp. cereale	Dominant	landrace (ssp. cereale)	winter annual	Canada	CAN	Canada	GBS_Schreiber2018	diploid	56.1304	106.347	-0.0479017	-0.00995243	-0.0256956	-0.0174547	9.99	44	7.86	1259	1.19	439129	413365	390377	932162
R_34_DIV_22_6	R34	Secale cereale	subsp. cereale	Dominant	landrace (ssp. cereale)	winter annual	Canada	CAN	Canada	GBS_Schreiber2018	diploid	56.1304	106.347	-0.0512173	0.00354093	-0.0206373	-0.0144578	9.81	42	6.16	1232	1.16	462671	379057	368266	907856
R_36_DIV_22_1	R36	Secale cereale	subsp. cereale	Mikulickie Wczesne	old cultivar (ssp. cereale)	winter annual	Poland	POL	Eastern Europe	GBS_Schreiber2018	diploid	51.9194	19.1451	-0.000635933	-0.0345865	-0.0120269	0.0121687	10.92	42	6.16	1240	1.14	684660	503620	475490	1.17134e+06
R_36_DIV_22_2	R36	Secale cereale	subsp. cereale	Mikulickie Wczesne	old cultivar (ssp. cereale)	winter annual	Poland	POL	Eastern Europe	GBS_Schreiber2018	diploid	51.9194	19.1451	-0.00268196	-0.0223123	-0.00461239	0.00964271	10.02	49	12.11	1611.5	1.15	646785	555424	518115	1.18332e+06
R_36_DIV_22_3	R36	Secale cereale	subsp. cereale	Mikulickie Wczesne	old cultivar (ssp. cereale)	winter annual	Poland	POL	Eastern Europe	GBS_Schreiber2018	diploid	51.9194	19.1451	0.0023763	-0.03577	-0.00918208	0.0232914	11.29	50	12.96	1679	1.15	753436	564556	519289	1.18667e+06
R_36_DIV_22_4	R36	Secale cereale	subsp. cereale	Mikulickie Wczesne	old cultivar (ssp. cereale)	winter annual	Poland	POL	Eastern Europe	GBS_Schreiber2018	diploid	51.9194	19.1451	0.00321735	-0.0338132	-0.00705653	0.0127217	11.56	46	9.56	1461.5	1.15	674729	479840	439000	1.00646e+06
R_36_DIV_22_5	R36	Secale cereale	subsp. cereale	Mikulickie Wczesne	old cultivar (ssp. cereale)	winter annual	Poland	POL	Eastern Europe	GBS_Schreiber2018	diploid	51.9194	19.1451	0.00527662	-0.0358076	0.00580984	0.0212993	11.55	53	15.51	1869	1.15	594502	432807	359101	749694
R_36_DIV_22_6	R36	Secale cereale	subsp. cereale	Mikulickie Wczesne	old cultivar (ssp. cereale)	winter annual	Poland	POL	Eastern Europe	GBS_Schreiber2018	diploid	51.9194	19.1451	-0.00104769	-0.0290133	-0.0144788	0.0241595	11.06	53	15.51	1933	1.13	537010	438268	393717	882971
R_47_DIV_22_1	R47	Secale cereale	subsp. cereale	Taciskaja Golubaja	old cultivar (ssp. cereale)	winter annual	Russia	RUS	Russia	GBS_Schreiber2018	diploid	61.524	105.319	-0.0629795	0.00870407	-0.0515986	-0.0390804	12.9	46	9.56	1405	1.17	658285	485425	454590	1.02256e+06
R_47_DIV_22_2	R47	Secale cereale	subsp. cereale	Taciskaja Golubaja	old cultivar (ssp. cereale)	winter annual	Russia	RUS	Russia	GBS_Schreiber2018	diploid	61.524	105.319	-0.0594289	0.0264087	-0.0270713	-0.0226044	11.04	50	12.96	1723	1.16	503180	473860	443323	1017437
R_47_DIV_22_3	R47	Secale cereale	subsp. cereale	Taciskaja Golubaja	old cultivar (ssp. cereale)	winter annual	Russia	RUS	Russia	GBS_Schreiber2018	diploid	61.524	105.319	-0.0621874	0.00651585	-0.0464395	-0.0334635	11.81	50	12.96	1634	1.19	468702	379435	337735	729055
R_47_DIV_22_4	R47	Secale cereale	subsp. cereale	Taciskaja Golubaja	old cultivar (ssp. cereale)	winter annual	Russia	RUS	Russia	GBS_Schreiber2018	diploid	61.524	105.319	-0.0546162	0.0166745	-0.0292695	-0.0318639	10.53	46	9.56	1408	1.17	552287	362222	337301	760628
R_47_DIV_22_5	R47	Secale cereale	subsp. cereale	Taciskaja Golubaja	old cultivar (ssp. cereale)	winter annual	Russia	RUS	Russia	GBS_Schreiber2018	diploid	61.524	105.319	-0.0613779	0.0189458	-0.0286017	-0.0268454	9.83	49	12.11	1523	1.24	388845	357858	336670	817455
R_47_DIV_22_6	R47	Secale cereale	subsp. cereale	Taciskaja Golubaja	old cultivar (ssp. cereale)	winter annual	Russia	RUS	Russia	GBS_Schreiber2018	diploid	61.524	105.319	-0.0600151	0.0175362	-0.0341761	-0.0260992	9.35
R_612_DIV_22_1	R612	Secale cereale	subsp. cereale		landrace (ssp. cereale)	winter annual	Slovakia	SVK	Eastern Europe	GBS_Schreiber2018	diploid	49.0341	21.3456	-0.0308525	-0.00858818	-0.0152224	-0.0122839	10.5	50	12.96	1623	1.21	547727	472838	441411	1.04239e+06
R_612_DIV_22_2	R612	Secale cereale	subsp. cereale		landrace (ssp. cereale)	winter annual	Slovakia	SVK	Eastern Europe	GBS_Schreiber2018	diploid	49.0341	21.3456	-0.029852	-0.0115271	-0.0117373	-0.010342	10.32	54	16.36	1877	1.21	817693	595949	529805	1.17357e+06
R_612_DIV_22_3	R612	Secale cereale	subsp. cereale		landrace (ssp. cereale)	winter annual	Slovakia	SVK	Eastern Europe	GBS_Schreiber2018	diploid	49.0341	21.3456	-0.0339841	-0.0226151	-0.0247539	-0.00706852	11.82	54	16.36	1926.5	1.19	771260	672842	594690	1.3081e+06
R_612_DIV_22_4	R612	Secale cereale	subsp. cereale		landrace (ssp. cereale)	winter annual	Slovakia	SVK	Eastern Europe	GBS_Schreiber2018	diploid	49.0341	21.3456	-0.0281737	-0.0171185	-0.0139643	-0.00789007	11.7	51	13.81	1614.5	1.25	543026	446110	411485	913076
R_612_DIV_22_5	R612	Secale cereale	subsp. cereale		landrace (ssp. cereale)	winter annual	Slovakia	SVK	Eastern Europe	GBS_Schreiber2018	diploid	49.0341	21.3456	-0.0252971	-0.00161304	-0.0050066	-0.015024	10.92	51	13.81	1692	1.2	466719	470630	425165	994795
R_612_DIV_22_6	R612	Secale cereale	subsp. cereale		landrace (ssp. cereale)	winter annual	Slovakia	SVK	Eastern Europe	GBS_Schreiber2018	diploid	49.0341	21.3456	-0.0268005	-0.0196005	-0.0103996	-0.0111686	10.08	48	11.26	1649.5	1.07	637100	459895	422220	1.02132e+06
R_687_DIV_22_1	R687	Secale cereale	subsp. cereale		landrace (ssp. cereale)	spring annual	Poland	POL	Eastern Europe	GBS_Schreiber2018	diploid	51.9194	19.1451	-0.0298234	-0.0336994	-0.0106302	-0.00278072	9.38	46	9.56	1490	1.14	660911	505707	458751	1.01492e+06
R_687_DIV_22_2	R687	Secale cereale	subsp. cereale		landrace (ssp. cereale)	spring annual	Poland	POL	Eastern Europe	GBS_Schreiber2018	diploid	51.9194	19.1451	-0.023676	-0.0443641	-0.0174499	0.00722452	8.98	42	6.16	1172	1.21	353030	296683	274037	662709
R_687_DIV_22_3	R687	Secale cereale	subsp. cereale		landrace (ssp. cereale)	spring annual	Poland	POL	Eastern Europe	GBS_Schreiber2018	diploid	51.9194	19.1451	-0.0242423	-0.032361	-0.0112016	-0.00836233	9.92	43.5	7.44	1223.5	1.21	397200	281194	256366	599766
R_687_DIV_22_4	R687	Secale cereale	subsp. cereale		landrace (ssp. cereale)	spring annual	Poland	POL	Eastern Europe	GBS_Schreiber2018	diploid	51.9194	19.1451	-0.0209685	-0.0404447	-0.0138245	0.00239587	8.37	45	8.71	1421	1.12	331255	286011	260806	558278
R_687_DIV_22_5	R687	Secale cereale	subsp. cereale		landrace (ssp. cereale)	spring annual	Poland	POL	Eastern Europe	GBS_Schreiber2018	diploid	51.9194	19.1451	-0.0222971	-0.0402868	-0.0138246	-0.00157592	8.7
R_687_DIV_22_6	R687	Secale cereale	subsp. cereale		landrace (ssp. cereale)	spring annual	Poland	POL	Eastern Europe	GBS_Schreiber2018	diploid	51.9194	19.1451	-0.021856	-0.0429542	-0.0173813	-0.00807848	8.7	39	3.61	1007.5	1.21	351990	193550	186450	427005
R_779_DIV_22_1	R779	Secale cereale	subsp. segetale		feral	spring annual	Spain	ESP	Southern Europe	GBS_Schreiber2018	diploid	37.3004	7.4337	0.0455918	-0.0439291	0.0598567	0.0563647	9.56	43	7.01	1253	1.16	456454	308000	285019	640840
R_779_DIV_22_2	R779	Secale cereale	subsp. segetale		feral	spring annual	Spain	ESP	Southern Europe	GBS_Schreiber2018	diploid	37.3004	7.4337	0.0511851	-0.0470201	0.0689898	0.086517	8.2	48	11.26	1650	1.11	464569	358432	326668	720451
R_779_DIV_22_3	R779	Secale cereale	subsp. segetale		feral	spring annual	Spain	ESP	Southern Europe	GBS_Schreiber2018	diploid	37.3004	7.4337	0.037549	-0.0413412	0.0487877	0.0549972	9.11
R_779_DIV_22_4	R779	Secale cereale	subsp. segetale		feral	spring annual	Spain	ESP	Southern Europe	GBS_Schreiber2018	diploid	37.3004	7.4337	0.0556018	-0.0452212	0.0650659	0.0677421	9.25	41	5.31	1152	1.17	298114	261071	244119	578476
R_779_DIV_22_5	R779	Secale cereale	subsp. segetale		feral	spring annual	Spain	ESP	Southern Europe	GBS_Schreiber2018	diploid	37.3004	7.4337	0.0459112	-0.028616	0.0577553	0.0523112	9.14	43	7.01	1239	1.17	367279	288840	265127	608963
R_779_DIV_22_6	R779	Secale cereale	subsp. segetale		feral	spring annual	Spain	ESP	Southern Europe	GBS_Schreiber2018	diploid	37.3004	7.4337	0.0361108	-0.0357937	0.0563759	0.0550766	9.59	42	6.16	1207	1.14	452537	298838	274295	607424
R_783_DIV_22_1	R783	Secale cereale	subsp. cereale		feral	spring annual	Spain	ESP	Southern Europe	GBS_Schreiber2018	diploid	39.2641	5.4008	0.0581083	-0.0431844	0.0741655	0.0563067	7.35	40	4.46	1129.5	1.11	506622	289527	259394	589434	3.3065	1253
R_783_DIV_22_2	R783	Secale cereale	subsp. cereale		feral	spring annual	Spain	ESP	Southern Europe	GBS_Schreiber2018	diploid	39.2641	5.4008	0.0554491	-0.0371741	0.0789577	0.0615666	5.76
R_783_DIV_22_3	R783	Secale cereale	subsp. cereale		feral	spring annual	Spain	ESP	Southern Europe	GBS_Schreiber2018	diploid	39.2641	5.4008	0.0531029	-0.0383167	0.0703147	0.0570156	7.69
R_783_DIV_22_4	R783	Secale cereale	subsp. cereale		feral	spring annual	Spain	ESP	Southern Europe	GBS_Schreiber2018	diploid	39.2641	5.4008	0.0563612	-0.0424786	0.0682957	0.0569708	7.92	52	14.66	1739	1.22	395644	389040	348264	740329
R_783_DIV_22_5	R783	Secale cereale	subsp. cereale		feral	spring annual	Spain	ESP	Southern Europe	GBS_Schreiber2018	diploid	39.2641	5.4008	0.0562474	-0.0430542	0.0754097	0.0684494	7.68	47	10.41	1506	1.13	473203	384516	349803	753088
R_783_DIV_22_6	R783	Secale cereale	subsp. cereale		feral	spring annual	Spain	ESP	Southern Europe	GBS_Schreiber2018	diploid	39.2641	5.4008	0.0528889	-0.0355718	0.0716821	0.0553686	8.21	49	12.11	1638	1.15	558443	458622	416231	879679
R_788_DIV_22_1	R788	Secale cereale	subsp. segetale		feral	spring intermediate	Spain	ESP	Southern Europe	GBS_Schreiber2018	diploid	39.2053	5.3131	0.0569627	-0.0252815	0.0605534	0.0314476	9.64	48	11.26	1540	1.15	537151	338016	300830	647401
R_788_DIV_22_2	R788	Secale cereale	subsp. segetale		feral	spring intermediate	Spain	ESP	Southern Europe	GBS_Schreiber2018	diploid	39.2053	5.3131	0.0596952	-0.0152752	0.0530051	0.026105
R_788_DIV_22_4	R788	Secale cereale	subsp. segetale		feral	spring intermediate	Spain	ESP	Southern Europe	GBS_Schreiber2018	diploid	39.2053	5.3131	0.0617005	-0.0231126	0.0552252	0.0207675	8.59	41	5.31	1111	1.17	450260	269732	255032	614270	2.874	1182
R_788_DIV_22_5	R788	Secale cereale	subsp. segetale		feral	spring intermediate	Spain	ESP	Southern Europe	GBS_Schreiber2018	diploid	39.2053	5.3131	0.0543952	-0.0205018	0.054136	0.0257965	8.89	52	14.66	1849.5	1.13	517038	395669	295026	597698
R_788_DIV_22_6	R788	Secale cereale	subsp. segetale		feral	spring intermediate	Spain	ESP	Southern Europe	GBS_Schreiber2018	diploid	39.2053	5.3131	0.0662734	-0.02113	0.0570781	0.0199661	9.61	51	13.81	1796	1.15	466521	441443	397729	902580
R_864_DIV_22_1	R864	Secale cereale	subsp. cereale		feral	spring annual	Georgia	GEO	Eastern Europe	GBS_Schreiber2018	diploid	42.5111	42.5045	0.0619519	-0.011568	0.0346588	0.0089599	8.61	50	12.96	1611	1.21	357507	297044	266909	619108
R_864_DIV_22_2	R864	Secale cereale	subsp. cereale		feral	spring annual	Georgia	GEO	Eastern Europe	GBS_Schreiber2018	diploid	42.5111	42.5045	0.0580651	-0.00785817	0.0373313	0.00208048	8.49
R_864_DIV_22_3	R864	Secale cereale	subsp. cereale		feral	spring annual	Georgia	GEO	Eastern Europe	GBS_Schreiber2018	diploid	42.5111	42.5045	0.0638925	-0.0066593	0.0385363	0.00607574	8.55	46	9.56	1383.5	1.21	602792	482032	447759	1.1362e+06
R_864_DIV_22_4	R864	Secale cereale	subsp. cereale		feral	spring annual	Georgia	GEO	Eastern Europe	GBS_Schreiber2018	diploid	42.5111	42.5045	0.0663443	-0.0145758	0.0393421	0.00122618	5.53
R_864_DIV_22_5	R864	Secale cereale	subsp. cereale		feral	spring annual	Georgia	GEO	Eastern Europe	GBS_Schreiber2018	diploid	42.5111	42.5045	0.0635228	-0.0071144	0.0362399	0.0110589	11.19	44	7.86	1252	1.17	590841	421071	392997	951781
R_864_DIV_22_6	R864	Secale cereale	subsp. cereale		feral	spring annual	Georgia	GEO	Eastern Europe	GBS_Schreiber2018	diploid	42.5111	42.5045	0.0630962	-0.00962324	0.0374654	-0.00119856	9.88	42	6.16	1212	1.12	548222	391042	370017	997287
R_875_DIV_22_1	R875	Secale cereale	subsp. cereale		landrace (ssp. cereale)	winter intermediate	Austria	AUT	Central Europe	GBS_Schreiber2018	diploid	47.1347	11.3	0.00500267	-0.0138867	0.00197561	0.0112688	10.47	43	7.01	1333	1.12	673681	477511	452303	1.05218e+06
R_875_DIV_22_2	R875	Secale cereale	subsp. cereale		landrace (ssp. cereale)	winter intermediate	Austria	AUT	Central Europe	GBS_Schreiber2018	diploid	47.1347	11.3	0.00678622	-0.0338691	0.0114592	0.0206225	11.17	50	12.96	1747	1.13	641672	486621	448744	995589
R_875_DIV_22_3	R875	Secale cereale	subsp. cereale		landrace (ssp. cereale)	winter intermediate	Austria	AUT	Central Europe	GBS_Schreiber2018	diploid	47.1347	11.3	0.00833289	-0.035393	0.0230103	0.0238374	10.56	47	10.41	1458	1.19	565932	427743	395394	904479
R_93_DIV_22_1	R93	Secale cereale	subsp. cereale	Kuckucks Inzuchtroggen	old cultivar (ssp. cereale)	winter annual	Germany	DEU	Central Europe	GBS_Schreiber2018	diploid	51.1657	10.4515	-0.0491289	-0.0161259	-0.0492761	-0.031988	12.05	48	11.26	1560	1.18	702575	529742	492278	1.14076e+06
R_93_DIV_22_2	R93	Secale cereale	subsp. cereale	Kuckucks Inzuchtroggen	old cultivar (ssp. cereale)	winter annual	Germany	DEU	Central Europe	GBS_Schreiber2018	diploid	51.1657	10.4515	-0.0481321	-0.0120346	-0.040548	-0.0186586	10.97	49	12.11	1565	1.21	447669	388292	365089	840072
R_93_DIV_22_3	R93	Secale cereale	subsp. cereale	Kuckucks Inzuchtroggen	old cultivar (ssp. cereale)	winter annual	Germany	DEU	Central Europe	GBS_Schreiber2018	diploid	51.1657	10.4515	-0.043243	-0.00210957	-0.0363752	-0.0173837	12.05	44	7.86	1241.5	1.2	452638	301287	278896	641804
R_93_DIV_22_4	R93	Secale cereale	subsp. cereale	Kuckucks Inzuchtroggen	old cultivar (ssp. cereale)	winter annual	Germany	DEU	Central Europe	GBS_Schreiber2018	diploid	51.1657	10.4515	-0.0490831	-0.0062777	-0.0396889	-0.0237231	11.57	45	8.71	1352	1.16	583160	421739	390095	868726
R_93_DIV_22_5	R93	Secale cereale	subsp. cereale	Kuckucks Inzuchtroggen	old cultivar (ssp. cereale)	winter annual	Germany	DEU	Central Europe	GBS_Schreiber2018	diploid	51.1657	10.4515	-0.040476	-0.0154976	-0.046656	-0.0266912	11.56	45	8.71	1384	1.15	638587	453708	415203	881072
R_93_DIV_22_6	R93	Secale cereale	subsp. cereale	Kuckucks Inzuchtroggen	old cultivar (ssp. cereale)	winter annual	Germany	DEU	Central Europe	GBS_Schreiber2018	diploid	51.1657	10.4515	-0.0531426	-0.00213917	-0.0362429	-0.0246204	12.11	48	11.26	1593.5	1.1	548863	460110	426352	950908
R_937_DIV_22_1	R937	Secale cereale	subsp. cereale		landrace (ssp. cereale)	winter annual	Italy	ITA	Southern Europe	GBS_Schreiber2018	diploid	40.425	15.2812	0.00245379	-0.016369	0.0331493	0.0241555	11.42	56	18.06	2246.5	1.11	594225	510286	461165	1.01448e+06	16.094	1953
R_937_DIV_22_2	R937	Secale cereale	subsp. cereale		landrace (ssp. cereale)	winter annual	Italy	ITA	Southern Europe	GBS_Schreiber2018	diploid	40.425	15.2812	0.00978905	-0.0276734	0.0332425	0.0201761	9.64
R_937_DIV_22_3	R937	Secale cereale	subsp. cereale		landrace (ssp. cereale)	winter annual	Italy	ITA	Southern Europe	GBS_Schreiber2018	diploid	40.425	15.2812	-0.00549782	-0.0275231	0.0226731	0.0182398	11.63	44	7.86	1381	1.12	633587	597183	584004	1.68785e+06
R_937_DIV_22_4	R937	Secale cereale	subsp. cereale		landrace (ssp. cereale)	winter annual	Italy	ITA	Southern Europe	GBS_Schreiber2018	diploid	40.425	15.2812	-0.00256747	-0.0302444	0.0188529	0.0154645	10.45	55	17.21	1925	1.19	467100	459368	417895	1.03027e+06	17.737	2149.5
R_937_DIV_22_5	R937	Secale cereale	subsp. cereale		landrace (ssp. cereale)	winter annual	Italy	ITA	Southern Europe	GBS_Schreiber2018	diploid	40.425	15.2812	-0.0174068	-0.0038259	0.0107079	0.0176955	10.79	42	6.16	1224	1.14	474048	453633	423741	1.01231e+06
R_937_DIV_22_6	R937	Secale cereale	subsp. cereale		landrace (ssp. cereale)	winter annual	Italy	ITA	Southern Europe	GBS_Schreiber2018	diploid	40.425	15.2812	0.00457863	-0.0258492	0.016802	0.0143054	12.21	46	9.56	1459	1.17	695619	527123	478565	1.09362e+06
R_944_DIV_22_1	R944	Secale cereale	subsp. cereale		landrace (ssp. cereale)	winter annual	Italy	ITA	Southern Europe	GBS_Schreiber2018	tetraploid	39.0459	16.2159	-0.0545809	0.0075789	-0.0342868	-0.0205849	13.33	56	18.06	2105	1.17	988356	690052	634283	1.44945e+06
R_944_DIV_22_2	R944	Secale cereale	subsp. cereale		landrace (ssp. cereale)	winter annual	Italy	ITA	Southern Europe	GBS_Schreiber2018	tetraploid	39.0459	16.2159	-0.0531413	0.000119123	-0.0372227	-0.0235264	11.37	49	12.11	1611	1.16	992424	565876	541986	1.25639e+06
R_944_DIV_22_3	R944	Secale cereale	subsp. cereale		landrace (ssp. cereale)	winter annual	Italy	ITA	Southern Europe	GBS_Schreiber2018	tetraploid	39.0459	16.2159	-0.0525629	0.000296674	-0.0361532	-0.0272998	11.16	54	16.36	1962	1.16	935667	647176	619989	1.42471e+06
R_944_DIV_22_4	R944	Secale cereale	subsp. cereale		landrace (ssp. cereale)	winter annual	Italy	ITA	Southern Europe	GBS_Schreiber2018	tetraploid	39.0459	16.2159	-0.0585059	0.00543723	-0.0282865	-0.0231522	11.77	51	13.81	1606.5	1.25	909202	547439	521946	1.2292e+06
R_944_DIV_22_5	R944	Secale cereale	subsp. cereale		landrace (ssp. cereale)	winter annual	Italy	ITA	Southern Europe	GBS_Schreiber2018	tetraploid	39.0459	16.2159	-0.0508148	-0.00688506	-0.047416	-0.0303689	10.77
R_944_DIV_22_6	R944	Secale cereale	subsp. cereale		landrace (ssp. cereale)	winter annual	Italy	ITA	Southern Europe	GBS_Schreiber2018	tetraploid	39.0459	16.2159	-0.0501193	-0.00212037	-0.0369234	-0.0172938	11.22	53	15.51	1814	1.22	965028	662126	630467	1.47803e+06
LO7		Secale cereale	subsp. cereale	Lo7	Lo7 (ssp. cereale)									-0.128758	0.318101	0.247236	0.0788863
LO7		Secale cereale	subsp. cereale	Lo7	Lo7 (ssp. cereale)									-0.122425	0.306845	0.238726	0.0757659
LO7		Secale cereale	subsp. cereale	Lo7	Lo7 (ssp. cereale)									-0.129322	0.31813	0.248655	0.0799215
LO7		Secale cereale	subsp. cereale	Lo7	Lo7 (ssp. cereale)									-0.123667	0.30475	0.239274	0.0766959

## Sheet: Supplementary Table 2
Supplementary Table 2. Description of QTL detected in 1000-fold GWAS after applying a repeated random subsampling approach by randomly selecting 95 % of the original data in each run for the traits: Anther length (AL), pollen length (PL), pollen red fluorescence intensity (PRFI), pollen orange fluorescence intensity (POFI), pollen yellow fluorescence intensity (PYFI) and pollen green fluorescence…
Chr	Pos [bp]	number runs	detection rate [%]	trait
4	887625419	910	91	AL
3	960700962	482	48.2	AL
5	22918265	481	48.1	AL
5	716253906	241	24.1	AL
6	723326739	154	15.4	AL
7	326713025	153	15.3	AL
3	911708489	145	14.5	AL
2	800108821	136	13.6	AL
2	704686045	131	13.1	AL
5	590348440	86	8.6	AL
5	554576197	82	8.2	AL
5	733877730	79	7.9	AL
3	687847363	76	7.6	AL
6	680425414	67	6.7	AL
2	707486017	66	6.6	AL
6	649165126	62	6.2	AL
7	177985818	50	5	AL
5	402705507	46	4.6	AL
5	558160009	41	4.1	AL
3	880043739	39	3.9	AL
2	691851909	33	3.3	AL
5	512839001	33	3.3	AL
5	840118051	28	2.8	AL
5	534059815	27	2.7	AL
6	780335636	25	2.5	AL
6	661781433	24	2.4	AL
3	960700935	21	2.1	AL
3	690064029	20	2	AL
4	811111995	20	2	AL
5	771005005	20	2	AL
4	19805188	18	1.8	AL
5	54026617	18	1.8	AL
7	643137806	18	1.8	AL
2	48124735	17	1.7	AL
1	674700847	16	1.6	AL
6	780075787	16	1.6	AL
1	680173317	15	1.5	AL
2	640651232	15	1.5	AL
4	837909683	15	1.5	AL
1	722561694	14	1.4	AL
7	877656777	14	1.4	AL
2	5280418	13	1.3	AL
3	658322115	13	1.3	AL
5	776869916	11	1.1	AL
6	870921131	11	1.1	AL
2	655303186	10	1	AL
7	833420474	10	1	AL
2	708297599	9	0.9	AL
2	755192057	9	0.9	AL
3	687847337	9	0.9	AL
5	590348397	9	0.9	AL
2	842825947	8	0.8	AL
4	579561422	8	0.8	AL
5	331286260	8	0.8	AL
5	534923847	8	0.8	AL
5	590348449	8	0.8	AL
5	626018065	8	0.8	AL
1	685699426	7	0.7	AL
2	821612078	7	0.7	AL
7	323631210	7	0.7	AL
1	592488855	6	0.6	AL
2	154416959	6	0.6	AL
2	934417878	6	0.6	AL
3	690064083	6	0.6	AL
3	843557226	6	0.6	AL
3	960700938	6	0.6	AL
4	510055551	6	0.6	AL
4	579561445	6	0.6	AL
7	642780624	6	0.6	AL
1	496019670	5	0.5	AL
2	155287747	5	0.5	AL
2	612636832	5	0.5	AL
2	736698089	5	0.5	AL
5	811006300	5	0.5	AL
6	580602541	5	0.5	AL
6	637979638	5	0.5	AL
7	597775978	5	0.5	AL
1	680173328	4	0.4	AL
2	704606894	4	0.4	AL
2	753585586	4	0.4	AL
2	782645465	4	0.4	AL
4	540690247	4	0.4	AL
4	631898295	4	0.4	AL
4	710613661	4	0.4	AL
5	27827972	4	0.4	AL
5	535127403	4	0.4	AL
5	558438022	4	0.4	AL
5	771005057	4	0.4	AL
6	51092039	4	0.4	AL
6	731020896	4	0.4	AL
7	20091511	4	0.4	AL
7	138221284	4	0.4	AL
7	138225599	4	0.4	AL
7	645706883	4	0.4	AL
7	803697099	4	0.4	AL
7	842124597	4	0.4	AL
1	99877408	3	0.3	AL
1	409459558	3	0.3	AL
1	409459919	3	0.3	AL
1	508643794	3	0.3	AL
2	139836026	3	0.3	AL
3	105406406	3	0.3	AL
3	960700908	3	0.3	AL
4	63059408	3	0.3	AL
4	631882863	3	0.3	AL
4	642335947	3	0.3	AL
4	695944525	3	0.3	AL
4	705501415	3	0.3	AL
4	875990206	3	0.3	AL
4	887625440	3	0.3	AL
5	626018102	3	0.3	AL
6	875585826	3	0.3	AL
7	143757547	3	0.3	AL
7	177985857	3	0.3	AL
7	545020845	3	0.3	AL
1	35169715	2	0.2	AL
1	406074334	2	0.2	AL
1	406075054	2	0.2	AL
1	508643587	2	0.2	AL
1	531281015	2	0.2	AL
1	566396086	2	0.2	AL
1	646258107	2	0.2	AL
1	689544504	2	0.2	AL
1	696191965	2	0.2	AL
1	716797988	2	0.2	AL
1	720911619	2	0.2	AL
2	48124775	2	0.2	AL
2	77390783	2	0.2	AL
2	155287754	2	0.2	AL
2	245777882	2	0.2	AL
2	255091262	2	0.2	AL
2	653224504	2	0.2	AL
2	691851843	2	0.2	AL
2	696512725	2	0.2	AL
2	702877960	2	0.2	AL
2	733684447	2	0.2	AL
2	917658971	2	0.2	AL
2	934417785	2	0.2	AL
2	936622169	2	0.2	AL
3	30082247	2	0.2	AL
3	244720315	2	0.2	AL
3	710246699	2	0.2	AL
3	726332076	2	0.2	AL
3	803820877	2	0.2	AL
3	843557141	2	0.2	AL
3	863585098	2	0.2	AL
3	925809976	2	0.2	AL
3	943109025	2	0.2	AL
3	964868555	2	0.2	AL
4	57697108	2	0.2	AL
4	78166275	2	0.2	AL
4	582716450	2	0.2	AL
4	699364902	2	0.2	AL
4	767971607	2	0.2	AL
5	371369201	2	0.2	AL
5	518060250	2	0.2	AL
5	717942528	2	0.2	AL
5	771005002	2	0.2	AL
5	840118047	2	0.2	AL
6	29317807	2	0.2	AL
6	517653558	2	0.2	AL
6	524709168	2	0.2	AL
6	528557843	2	0.2	AL
6	637412753	2	0.2	AL
6	644670056	2	0.2	AL
6	694242852	2	0.2	AL
7	87206754	2	0.2	AL
7	128234292	2	0.2	AL
7	326713063	2	0.2	AL
7	342952958	2	0.2	AL
7	816039119	2	0.2	AL
7	886911503	2	0.2	AL
1	34129410	1	0.1	AL
1	62915512	1	0.1	AL
1	124220932	1	0.1	AL
1	136484471	1	0.1	AL
1	141371632	1	0.1	AL
1	409100452	1	0.1	AL
1	428623966	1	0.1	AL
1	522128303	1	0.1	AL
1	536396890	1	0.1	AL
1	566396104	1	0.1	AL
1	621565571	1	0.1	AL
1	630675778	1	0.1	AL
1	644953393	1	0.1	AL
1	655208753	1	0.1	AL
1	664908038	1	0.1	AL
1	676497645	1	0.1	AL
1	686010545	1	0.1	AL
1	696191917	1	0.1	AL
1	696191996	1	0.1	AL
1	696582800	1	0.1	AL
1	696582875	1	0.1	AL
1	701064944	1	0.1	AL
1	710003495	1	0.1	AL
1	718997817	1	0.1	AL
1	726552985	1	0.1	AL
1	726669503	1	0.1	AL
2	40125272	1	0.1	AL
2	145009336	1	0.1	AL
2	255899215	1	0.1	AL
2	568209833	1	0.1	AL
2	598185978	1	0.1	AL
2	674324925	1	0.1	AL
2	691854144	1	0.1	AL
2	696512769	1	0.1	AL
2	702877922	1	0.1	AL
2	707486617	1	0.1	AL
2	748569903	1	0.1	AL
2	789972195	1	0.1	AL
2	790522680	1	0.1	AL
2	799063285	1	0.1	AL
2	823692108	1	0.1	AL
2	823692111	1	0.1	AL
2	848517620	1	0.1	AL
2	868092021	1	0.1	AL
2	897951706	1	0.1	AL
2	920229075	1	0.1	AL
2	934242539	1	0.1	AL
3	53004466	1	0.1	AL
3	96773195	1	0.1	AL
3	96773211	1	0.1	AL
3	194130447	1	0.1	AL
3	208082379	1	0.1	AL
3	208749239	1	0.1	AL
3	211967534	1	0.1	AL
3	281478847	1	0.1	AL
3	620882955	1	0.1	AL
3	657556238	1	0.1	AL
3	680172240	1	0.1	AL
3	682666185	1	0.1	AL
3	684500310	1	0.1	AL
3	690065730	1	0.1	AL
3	735604222	1	0.1	AL
3	762726654	1	0.1	AL
3	768137445	1	0.1	AL
3	780751765	1	0.1	AL
3	839200219	1	0.1	AL
3	850350040	1	0.1	AL
3	867469393	1	0.1	AL
3	911244075	1	0.1	AL
3	943109129	1	0.1	AL
3	944344150	1	0.1	AL
3	944347767	1	0.1	AL
3	944347769	1	0.1	AL
4	3100499	1	0.1	AL
4	11359992	1	0.1	AL
4	91083609	1	0.1	AL
4	178888960	1	0.1	AL
4	573650746	1	0.1	AL
4	579561052	1	0.1	AL
4	582451231	1	0.1	AL
4	583077276	1	0.1	AL
4	589719473	1	0.1	AL
4	591868623	1	0.1	AL
4	609285687	1	0.1	AL
4	620104274	1	0.1	AL
4	624203883	1	0.1	AL
4	642200415	1	0.1	AL
4	655119171	1	0.1	AL
4	695946123	1	0.1	AL
4	709835396	1	0.1	AL
4	713613224	1	0.1	AL
4	713613234	1	0.1	AL
4	759769442	1	0.1	AL
4	760290885	1	0.1	AL
4	763508196	1	0.1	AL
4	767971598	1	0.1	AL
4	767971955	1	0.1	AL
4	783262620	1	0.1	AL
4	816955935	1	0.1	AL
4	839257251	1	0.1	AL
4	848282323	1	0.1	AL
4	876107607	1	0.1	AL
4	878037731	1	0.1	AL
5	10994092	1	0.1	AL
5	16212017	1	0.1	AL
5	16212026	1	0.1	AL
5	18996196	1	0.1	AL
5	37602754	1	0.1	AL
5	41417087	1	0.1	AL
5	64927618	1	0.1	AL
5	315379684	1	0.1	AL
5	392769762	1	0.1	AL
5	438124015	1	0.1	AL
5	470157308	1	0.1	AL
5	470157321	1	0.1	AL
5	477568548	1	0.1	AL
5	497713864	1	0.1	AL
5	516102967	1	0.1	AL
5	534859118	1	0.1	AL
5	534923895	1	0.1	AL
5	541394939	1	0.1	AL
5	554600842	1	0.1	AL
5	554601178	1	0.1	AL
5	581984271	1	0.1	AL
5	581984272	1	0.1	AL
5	609734144	1	0.1	AL
5	626018933	1	0.1	AL
5	663144615	1	0.1	AL
5	663144700	1	0.1	AL
5	694154884	1	0.1	AL
5	694978753	1	0.1	AL
5	709792716	1	0.1	AL
5	712909973	1	0.1	AL
5	717942523	1	0.1	AL
5	722724980	1	0.1	AL
5	733254274	1	0.1	AL
5	789675967	1	0.1	AL
5	790517197	1	0.1	AL
5	849026536	1	0.1	AL
5	849026561	1	0.1	AL
5	849026564	1	0.1	AL
6	9545652	1	0.1	AL
6	29318082	1	0.1	AL
6	41872560	1	0.1	AL
6	49608059	1	0.1	AL
6	70342841	1	0.1	AL
6	311614160	1	0.1	AL
6	380347069	1	0.1	AL
6	422334762	1	0.1	AL
6	517656975	1	0.1	AL
6	518956593	1	0.1	AL
6	529985731	1	0.1	AL
6	578549268	1	0.1	AL
6	614969681	1	0.1	AL
6	663992156	1	0.1	AL
6	680313118	1	0.1	AL
6	680313202	1	0.1	AL
6	694242835	1	0.1	AL
6	694242845	1	0.1	AL
6	721487572	1	0.1	AL
6	722606403	1	0.1	AL
6	728810074	1	0.1	AL
6	785763438	1	0.1	AL
6	797864065	1	0.1	AL
6	825523382	1	0.1	AL
6	846535566	1	0.1	AL
7	9574887	1	0.1	AL
7	20091415	1	0.1	AL
7	45234887	1	0.1	AL
7	74003883	1	0.1	AL
7	138225585	1	0.1	AL
7	177987150	1	0.1	AL
7	274876891	1	0.1	AL
7	282115732	1	0.1	AL
7	317869879	1	0.1	AL
7	338375953	1	0.1	AL
7	339111145	1	0.1	AL
7	710554433	1	0.1	AL
7	712522688	1	0.1	AL
7	779262115	1	0.1	AL
7	833420544	1	0.1	AL
7	833420566	1	0.1	AL
7	834436342	1	0.1	AL
7	838537068	1	0.1	AL
7	851516607	1	0.1	AL
7	881635395	1	0.1	AL
5	38662536	744	74.4	PGFI
6	461927851	518	51.8	PGFI
5	786287636	355	35.5	PGFI
6	619189448	244	24.4	PGFI
5	715995520	183	18.3	PGFI
2	5280420	157	15.7	PGFI
1	727150034	150	15	PGFI
3	733267666	150	15	PGFI
2	148417915	62	6.2	PGFI
7	2151294	62	6.2	PGFI
2	577659317	60	6	PGFI
2	233456567	59	5.9	PGFI
7	799538769	57	5.7	PGFI
3	185340333	46	4.6	PGFI
1	38660137	45	4.5	PGFI
5	868708858	44	4.4	PGFI
2	156302339	38	3.8	PGFI
5	682081734	37	3.7	PGFI
1	6829077	35	3.5	PGFI
3	833446140	34	3.4	PGFI
3	913700149	34	3.4	PGFI
3	66169578	33	3.3	PGFI
5	590348565	33	3.3	PGFI
2	887429535	31	3.1	PGFI
1	562203027	30	3	PGFI
6	596381995	29	2.9	PGFI
6	692906139	27	2.7	PGFI
7	44296030	27	2.7	PGFI
4	145021329	26	2.6	PGFI
2	855923579	25	2.5	PGFI
4	743116610	25	2.5	PGFI
5	358641805	24	2.4	PGFI
3	947741829	22	2.2	PGFI
1	530926785	21	2.1	PGFI
7	32275330	21	2.1	PGFI
1	382546375	19	1.9	PGFI
2	887429470	18	1.8	PGFI
5	541394975	17	1.7	PGFI
5	790517581	17	1.7	PGFI
7	3407362	17	1.7	PGFI
3	913700124	16	1.6	PGFI
6	700920859	16	1.6	PGFI
5	377928801	15	1.5	PGFI
2	238939841	14	1.4	PGFI
5	796663595	14	1.4	PGFI
6	29317780	13	1.3	PGFI
7	782787060	13	1.3	PGFI
3	96831156	12	1.2	PGFI
4	541801856	12	1.2	PGFI
4	642770659	11	1.1	PGFI
5	790517539	11	1.1	PGFI
6	618098956	11	1.1	PGFI
7	847191967	11	1.1	PGFI
2	63784060	10	1	PGFI
4	582857555	10	1	PGFI
5	853116948	10	1	PGFI
6	531828740	10	1	PGFI
4	145013864	9	0.9	PGFI
4	829037871	9	0.9	PGFI
6	746581618	9	0.9	PGFI
7	21406636	9	0.9	PGFI
7	2125227	8	0.8	PGFI
7	839104505	8	0.8	PGFI
1	86006888	7	0.7	PGFI
2	844232417	7	0.7	PGFI
3	496516962	7	0.7	PGFI
3	911650571	7	0.7	PGFI
3	943567307	7	0.7	PGFI
6	690079770	7	0.7	PGFI
6	844629479	7	0.7	PGFI
1	504519187	6	0.6	PGFI
1	673457210	6	0.6	PGFI
5	868161448	6	0.6	PGFI
6	420762082	6	0.6	PGFI
6	623593444	6	0.6	PGFI
7	3407386	6	0.6	PGFI
7	785489805	6	0.6	PGFI
1	382546350	5	0.5	PGFI
1	392228070	5	0.5	PGFI
1	658916606	5	0.5	PGFI
2	655307368	5	0.5	PGFI
3	248859267	5	0.5	PGFI
3	774369885	5	0.5	PGFI
3	839207840	5	0.5	PGFI
5	613276945	5	0.5	PGFI
5	780275267	5	0.5	PGFI
5	844556315	5	0.5	PGFI
6	782345625	5	0.5	PGFI
7	74080281	5	0.5	PGFI
7	252159643	5	0.5	PGFI
1	13428406	4	0.4	PGFI
1	562203050	4	0.4	PGFI
1	580941462	4	0.4	PGFI
2	818411844	4	0.4	PGFI
2	821612078	4	0.4	PGFI
3	27794333	4	0.4	PGFI
3	32268041	4	0.4	PGFI
4	3968026	4	0.4	PGFI
4	81636431	4	0.4	PGFI
4	585149801	4	0.4	PGFI
4	619279285	4	0.4	PGFI
4	671189776	4	0.4	PGFI
4	742640457	4	0.4	PGFI
4	796047629	4	0.4	PGFI
5	315379684	4	0.4	PGFI
5	490985083	4	0.4	PGFI
5	855827836	4	0.4	PGFI
6	566942297	4	0.4	PGFI
6	845171662	4	0.4	PGFI
7	95601421	4	0.4	PGFI
7	619963442	4	0.4	PGFI
7	696626411	4	0.4	PGFI
7	791382069	4	0.4	PGFI
1	30859328	3	0.3	PGFI
1	55687617	3	0.3	PGFI
1	62028693	3	0.3	PGFI
1	92433750	3	0.3	PGFI
1	567338385	3	0.3	PGFI
1	595055562	3	0.3	PGFI
1	697763693	3	0.3	PGFI
1	697763795	3	0.3	PGFI
2	648720344	3	0.3	PGFI
2	653224504	3	0.3	PGFI
2	702516147	3	0.3	PGFI
2	764255393	3	0.3	PGFI
2	842996890	3	0.3	PGFI
2	898762225	3	0.3	PGFI
3	11178119	3	0.3	PGFI
3	22982939	3	0.3	PGFI
3	27642356	3	0.3	PGFI
3	36765115	3	0.3	PGFI
3	944347736	3	0.3	PGFI
4	141095667	3	0.3	PGFI
4	578544119	3	0.3	PGFI
4	592157927	3	0.3	PGFI
4	696365232	3	0.3	PGFI
4	713613271	3	0.3	PGFI
4	828336865	3	0.3	PGFI
5	60375307	3	0.3	PGFI
5	594202876	3	0.3	PGFI
5	670854658	3	0.3	PGFI
5	867589946	3	0.3	PGFI
6	728614727	3	0.3	PGFI
6	754430347	3	0.3	PGFI
6	830043996	3	0.3	PGFI
7	1341040	3	0.3	PGFI
7	59273297	3	0.3	PGFI
7	70267240	3	0.3	PGFI
7	72964800	3	0.3	PGFI
7	621964808	3	0.3	PGFI
1	6745133	2	0.2	PGFI
1	13431321	2	0.2	PGFI
1	24676879	2	0.2	PGFI
1	372916985	2	0.2	PGFI
1	409065345	2	0.2	PGFI
1	427889859	2	0.2	PGFI
1	572337312	2	0.2	PGFI
1	615279016	2	0.2	PGFI
1	636923215	2	0.2	PGFI
1	660707427	2	0.2	PGFI
1	692014814	2	0.2	PGFI
1	695922889	2	0.2	PGFI
2	40126924	2	0.2	PGFI
2	79181244	2	0.2	PGFI
2	84935011	2	0.2	PGFI
2	148417864	2	0.2	PGFI
2	555738155	2	0.2	PGFI
2	571556661	2	0.2	PGFI
2	625491141	2	0.2	PGFI
2	668467856	2	0.2	PGFI
2	764256689	2	0.2	PGFI
2	777951121	2	0.2	PGFI
2	779251753	2	0.2	PGFI
2	823692073	2	0.2	PGFI
2	849247976	2	0.2	PGFI
2	884419963	2	0.2	PGFI
3	22983266	2	0.2	PGFI
3	57523168	2	0.2	PGFI
3	192028948	2	0.2	PGFI
3	697717003	2	0.2	PGFI
3	778887963	2	0.2	PGFI
3	956896400	2	0.2	PGFI
3	956952635	2	0.2	PGFI
4	77330031	2	0.2	PGFI
4	141087088	2	0.2	PGFI
4	615129452	2	0.2	PGFI
4	677422437	2	0.2	PGFI
4	696365191	2	0.2	PGFI
4	728924339	2	0.2	PGFI
4	730466881	2	0.2	PGFI
4	801582095	2	0.2	PGFI
4	825622089	2	0.2	PGFI
4	869911035	2	0.2	PGFI
4	869911107	2	0.2	PGFI
4	876101883	2	0.2	PGFI
4	902779003	2	0.2	PGFI
5	29370985	2	0.2	PGFI
5	135429164	2	0.2	PGFI
5	135434542	2	0.2	PGFI
5	715250943	2	0.2	PGFI
5	719611927	2	0.2	PGFI
5	726324606	2	0.2	PGFI
5	760620093	2	0.2	PGFI
5	780645259	2	0.2	PGFI
5	796663523	2	0.2	PGFI
5	819836044	2	0.2	PGFI
5	849026666	2	0.2	PGFI
6	13399836	2	0.2	PGFI
6	421919742	2	0.2	PGFI
6	538795524	2	0.2	PGFI
6	596381990	2	0.2	PGFI
6	616691496	2	0.2	PGFI
6	692906841	2	0.2	PGFI
6	757525904	2	0.2	PGFI
6	782323293	2	0.2	PGFI
6	825514952	2	0.2	PGFI
6	827606809	2	0.2	PGFI
6	827606898	2	0.2	PGFI
6	831488445	2	0.2	PGFI
6	873392076	2	0.2	PGFI
7	162092989	2	0.2	PGFI
7	761007396	2	0.2	PGFI
7	887408306	2	0.2	PGFI
1	12376758	1	0.1	PGFI
1	13428450	1	0.1	PGFI
1	24676790	1	0.1	PGFI
1	32452014	1	0.1	PGFI
1	51353118	1	0.1	PGFI
1	56624103	1	0.1	PGFI
1	86566281	1	0.1	PGFI
1	132825418	1	0.1	PGFI
1	382221957	1	0.1	PGFI
1	391040202	1	0.1	PGFI
1	543944231	1	0.1	PGFI
1	557173225	1	0.1	PGFI
1	566404061	1	0.1	PGFI
1	568628101	1	0.1	PGFI
1	615278860	1	0.1	PGFI
1	618476532	1	0.1	PGFI
1	629754722	1	0.1	PGFI
1	630119937	1	0.1	PGFI
1	640297258	1	0.1	PGFI
1	674935287	1	0.1	PGFI
1	685497830	1	0.1	PGFI
1	686443053	1	0.1	PGFI
1	719303369	1	0.1	PGFI
1	723510153	1	0.1	PGFI
2	2538249	1	0.1	PGFI
2	5280364	1	0.1	PGFI
2	48124213	1	0.1	PGFI
2	68330100	1	0.1	PGFI
2	69812105	1	0.1	PGFI
2	85169145	1	0.1	PGFI
2	104192223	1	0.1	PGFI
2	176218176	1	0.1	PGFI
2	574131717	1	0.1	PGFI
2	575379827	1	0.1	PGFI
2	598181937	1	0.1	PGFI
2	655307330	1	0.1	PGFI
2	720377760	1	0.1	PGFI
2	738588732	1	0.1	PGFI
2	762419970	1	0.1	PGFI
2	764257148	1	0.1	PGFI
2	767378352	1	0.1	PGFI
2	771193246	1	0.1	PGFI
2	773891462	1	0.1	PGFI
2	774868859	1	0.1	PGFI
2	780805093	1	0.1	PGFI
2	780825998	1	0.1	PGFI
2	781764917	1	0.1	PGFI
2	798570985	1	0.1	PGFI
2	798574779	1	0.1	PGFI
2	802020743	1	0.1	PGFI
2	814668514	1	0.1	PGFI
2	821512426	1	0.1	PGFI
2	821652900	1	0.1	PGFI
2	823466356	1	0.1	PGFI
2	842998981	1	0.1	PGFI
2	844232654	1	0.1	PGFI
2	849992783	1	0.1	PGFI
2	884419953	1	0.1	PGFI
2	887429478	1	0.1	PGFI
2	887429766	1	0.1	PGFI
2	888721724	1	0.1	PGFI
2	893765775	1	0.1	PGFI
2	917204126	1	0.1	PGFI
2	922126823	1	0.1	PGFI
2	931386313	1	0.1	PGFI
2	942667323	1	0.1	PGFI
3	3462401	1	0.1	PGFI
3	9950429	1	0.1	PGFI
3	12247024	1	0.1	PGFI
3	15344400	1	0.1	PGFI
3	23224589	1	0.1	PGFI
3	23224687	1	0.1	PGFI
3	27794314	1	0.1	PGFI
3	36765066	1	0.1	PGFI
3	62102493	1	0.1	PGFI
3	127457205	1	0.1	PGFI
3	187170692	1	0.1	PGFI
3	194094477	1	0.1	PGFI
3	224429357	1	0.1	PGFI
3	308821181	1	0.1	PGFI
3	659430296	1	0.1	PGFI
3	689062654	1	0.1	PGFI
3	716335013	1	0.1	PGFI
3	724369348	1	0.1	PGFI
3	749117023	1	0.1	PGFI
3	751654424	1	0.1	PGFI
3	782780147	1	0.1	PGFI
3	812611752	1	0.1	PGFI
3	846313122	1	0.1	PGFI
3	865903068	1	0.1	PGFI
3	870560540	1	0.1	PGFI
3	889804069	1	0.1	PGFI
3	890091355	1	0.1	PGFI
3	924717565	1	0.1	PGFI
3	939371099	1	0.1	PGFI
3	956813636	1	0.1	PGFI
4	3118157	1	0.1	PGFI
4	23586599	1	0.1	PGFI
4	40557878	1	0.1	PGFI
4	43493778	1	0.1	PGFI
4	45756285	1	0.1	PGFI
4	49845962	1	0.1	PGFI
4	50212036	1	0.1	PGFI
4	57697107	1	0.1	PGFI
4	60413978	1	0.1	PGFI
4	141095730	1	0.1	PGFI
4	144830712	1	0.1	PGFI
4	146115893	1	0.1	PGFI
4	287875837	1	0.1	PGFI
4	490801890	1	0.1	PGFI
4	502016643	1	0.1	PGFI
4	508757625	1	0.1	PGFI
4	535938912	1	0.1	PGFI
4	592157912	1	0.1	PGFI
4	615959779	1	0.1	PGFI
4	645072668	1	0.1	PGFI
4	666172034	1	0.1	PGFI
4	666172115	1	0.1	PGFI
4	689060189	1	0.1	PGFI
4	695945329	1	0.1	PGFI
4	709835275	1	0.1	PGFI
4	709835346	1	0.1	PGFI
4	713613335	1	0.1	PGFI
4	770722766	1	0.1	PGFI
4	797420984	1	0.1	PGFI
4	798018214	1	0.1	PGFI
4	825620395	1	0.1	PGFI
4	835633272	1	0.1	PGFI
4	877089944	1	0.1	PGFI
4	882918566	1	0.1	PGFI
4	899192595	1	0.1	PGFI
5	4918990	1	0.1	PGFI
5	23874873	1	0.1	PGFI
5	33591164	1	0.1	PGFI
5	57986051	1	0.1	PGFI
5	128127450	1	0.1	PGFI
5	156560650	1	0.1	PGFI
5	315379678	1	0.1	PGFI
5	398596946	1	0.1	PGFI
5	461100996	1	0.1	PGFI
5	468611816	1	0.1	PGFI
5	480081808	1	0.1	PGFI
5	531833585	1	0.1	PGFI
5	536251152	1	0.1	PGFI
5	537013507	1	0.1	PGFI
5	594109472	1	0.1	PGFI
5	610098706	1	0.1	PGFI
5	611379048	1	0.1	PGFI
5	613276723	1	0.1	PGFI
5	631994446	1	0.1	PGFI
5	634595323	1	0.1	PGFI
5	637415664	1	0.1	PGFI
5	671998476	1	0.1	PGFI
5	673116553	1	0.1	PGFI
5	702672767	1	0.1	PGFI
5	706984065	1	0.1	PGFI
5	713015117	1	0.1	PGFI
5	722853177	1	0.1	PGFI
5	726821418	1	0.1	PGFI
5	730720797	1	0.1	PGFI
5	755227605	1	0.1	PGFI
5	769441684	1	0.1	PGFI
5	781113363	1	0.1	PGFI
5	787045823	1	0.1	PGFI
5	792876014	1	0.1	PGFI
5	794925428	1	0.1	PGFI
5	796352635	1	0.1	PGFI
5	796663606	1	0.1	PGFI
5	815586571	1	0.1	PGFI
5	834776677	1	0.1	PGFI
5	845363397	1	0.1	PGFI
5	855823485	1	0.1	PGFI
5	862332767	1	0.1	PGFI
5	864916204	1	0.1	PGFI
5	867560547	1	0.1	PGFI
6	977773	1	0.1	PGFI
6	1112774	1	0.1	PGFI
6	23923426	1	0.1	PGFI
6	32499597	1	0.1	PGFI
6	421451957	1	0.1	PGFI
6	461936265	1	0.1	PGFI
6	479820295	1	0.1	PGFI
6	494426170	1	0.1	PGFI
6	514631450	1	0.1	PGFI
6	524551653	1	0.1	PGFI
6	527386535	1	0.1	PGFI
6	591567264	1	0.1	PGFI
6	596382073	1	0.1	PGFI
6	605011346	1	0.1	PGFI
6	613452471	1	0.1	PGFI
6	637979604	1	0.1	PGFI
6	638644195	1	0.1	PGFI
6	690081021	1	0.1	PGFI
6	692906220	1	0.1	PGFI
6	700920887	1	0.1	PGFI
6	702439150	1	0.1	PGFI
6	736050728	1	0.1	PGFI
6	746589203	1	0.1	PGFI
6	750157289	1	0.1	PGFI
6	751517392	1	0.1	PGFI
6	753774461	1	0.1	PGFI
6	778098045	1	0.1	PGFI
6	778098054	1	0.1	PGFI
6	790875486	1	0.1	PGFI
6	791102075	1	0.1	PGFI
6	791310122	1	0.1	PGFI
6	799621063	1	0.1	PGFI
6	819927375	1	0.1	PGFI
6	821809343	1	0.1	PGFI
6	821809393	1	0.1	PGFI
6	826356561	1	0.1	PGFI
6	827606931	1	0.1	PGFI
6	828527148	1	0.1	PGFI
6	837905822	1	0.1	PGFI
6	843516252	1	0.1	PGFI
6	846554606	1	0.1	PGFI
6	863982020	1	0.1	PGFI
6	866863875	1	0.1	PGFI
6	871254456	1	0.1	PGFI
6	872895667	1	0.1	PGFI
6	873833437	1	0.1	PGFI
7	27367018	1	0.1	PGFI
7	85750110	1	0.1	PGFI
7	86101455	1	0.1	PGFI
7	99332133	1	0.1	PGFI
7	112312821	1	0.1	PGFI
7	117695360	1	0.1	PGFI
7	132726841	1	0.1	PGFI
7	185599607	1	0.1	PGFI
7	311458271	1	0.1	PGFI
7	615565060	1	0.1	PGFI
7	621964754	1	0.1	PGFI
7	758745204	1	0.1	PGFI
7	761007427	1	0.1	PGFI
7	800331997	1	0.1	PGFI
7	813158982	1	0.1	PGFI
7	842124261	1	0.1	PGFI
7	857079301	1	0.1	PGFI
7	889240242	1	0.1	PGFI
5	628078269	702	70.2	PL
3	210383141	271	27.1	PL
5	815999733	186	18.6	PL
2	148085232	124	12.4	PL
6	485748012	88	8.8	PL
6	37801650	87	8.7	PL
4	781937822	85	8.5	PL
2	147541901	82	8.2	PL
1	82356941	71	7.1	PL
2	162037593	70	7	PL
5	666921189	63	6.3	PL
7	8222794	55	5.5	PL
3	2281140	50	5	PL
7	857079193	50	5	PL
2	63820785	47	4.7	PL
1	24604151	45	4.5	PL
4	173803661	35	3.5	PL
1	624875519	28	2.8	PL
6	750181706	28	2.8	PL
1	618476532	26	2.6	PL
4	902809023	26	2.6	PL
6	37788904	26	2.6	PL
5	525719730	25	2.5	PL
7	857079000	25	2.5	PL
4	525010495	21	2.1	PL
7	185317046	19	1.9	PL
3	21120630	18	1.8	PL
7	211339822	17	1.7	PL
7	836787777	16	1.6	PL
5	774104563	15	1.5	PL
5	807172293	14	1.4	PL
7	190509053	13	1.3	PL
7	746655278	13	1.3	PL
2	63845314	11	1.1	PL
1	52258631	10	1	PL
3	779129702	10	1	PL
4	526752054	10	1	PL
7	22269788	10	1	PL
7	143757326	9	0.9	PL
1	39702636	8	0.8	PL
1	539954910	8	0.8	PL
2	671449408	8	0.8	PL
3	80309009	8	0.8	PL
3	117159279	8	0.8	PL
4	25072491	8	0.8	PL
4	816182043	8	0.8	PL
5	470391528	8	0.8	PL
5	536712838	8	0.8	PL
1	684229124	7	0.7	PL
2	162037600	7	0.7	PL
5	447234111	7	0.7	PL
5	666921122	7	0.7	PL
5	718081680	7	0.7	PL
6	635957922	7	0.7	PL
2	151871438	6	0.6	PL
2	800106747	6	0.6	PL
4	709063131	6	0.6	PL
5	439475192	6	0.6	PL
5	776949124	6	0.6	PL
6	37614914	6	0.6	PL
6	647747184	6	0.6	PL
6	767453732	6	0.6	PL
7	83001563	6	0.6	PL
2	49659860	5	0.5	PL
4	5256360	5	0.5	PL
4	891893181	5	0.5	PL
5	365459270	5	0.5	PL
2	576022319	4	0.4	PL
2	926175166	4	0.4	PL
4	96043934	4	0.4	PL
4	823399953	4	0.4	PL
4	829816301	4	0.4	PL
4	847972751	4	0.4	PL
6	680846923	4	0.4	PL
1	6403762	3	0.3	PL
1	52258625	3	0.3	PL
1	62373502	3	0.3	PL
2	576022304	3	0.3	PL
2	767910188	3	0.3	PL
2	807045182	3	0.3	PL
3	92538515	3	0.3	PL
3	210383130	3	0.3	PL
3	858794968	3	0.3	PL
4	514508481	3	0.3	PL
4	797996435	3	0.3	PL
4	861067038	3	0.3	PL
4	891893162	3	0.3	PL
5	22525151	3	0.3	PL
5	490534342	3	0.3	PL
5	698606351	3	0.3	PL
5	776949129	3	0.3	PL
6	647747035	3	0.3	PL
6	786332902	3	0.3	PL
7	65047091	3	0.3	PL
7	342952958	3	0.3	PL
7	804775032	3	0.3	PL
7	821490509	3	0.3	PL
1	52258619	2	0.2	PL
1	66329037	2	0.2	PL
1	66329088	2	0.2	PL
1	408847348	2	0.2	PL
1	480171528	2	0.2	PL
1	531281667	2	0.2	PL
1	583430866	2	0.2	PL
1	610812485	2	0.2	PL
1	610812521	2	0.2	PL
2	148837473	2	0.2	PL
2	548388271	2	0.2	PL
2	724962654	2	0.2	PL
2	935775964	2	0.2	PL
3	70236840	2	0.2	PL
3	125645214	2	0.2	PL
3	166615284	2	0.2	PL
3	406180177	2	0.2	PL
3	406180201	2	0.2	PL
3	680147694	2	0.2	PL
3	733267740	2	0.2	PL
3	876215301	2	0.2	PL
3	910600168	2	0.2	PL
3	951174035	2	0.2	PL
4	642056796	2	0.2	PL
4	829812398	2	0.2	PL
5	171938316	2	0.2	PL
5	698606417	2	0.2	PL
5	709083584	2	0.2	PL
5	718626302	2	0.2	PL
5	759815863	2	0.2	PL
5	821307404	2	0.2	PL
5	833364582	2	0.2	PL
5	854127482	2	0.2	PL
6	442272067	2	0.2	PL
6	465504887	2	0.2	PL
6	601655695	2	0.2	PL
6	749985872	2	0.2	PL
6	795803888	2	0.2	PL
6	811281684	2	0.2	PL
6	823712440	2	0.2	PL
7	26155753	2	0.2	PL
7	59354147	2	0.2	PL
7	571194776	2	0.2	PL
7	803697230	2	0.2	PL
7	837328816	2	0.2	PL
7	865930624	2	0.2	PL
1	6403755	1	0.1	PL
1	23835847	1	0.1	PL
1	50199888	1	0.1	PL
1	52258616	1	0.1	PL
1	66329069	1	0.1	PL
1	107072095	1	0.1	PL
1	107956401	1	0.1	PL
1	109080361	1	0.1	PL
1	126936849	1	0.1	PL
1	370464105	1	0.1	PL
1	434422793	1	0.1	PL
1	443153223	1	0.1	PL
1	443153262	1	0.1	PL
1	463114183	1	0.1	PL
1	474100035	1	0.1	PL
1	526675495	1	0.1	PL
1	562203088	1	0.1	PL
1	568972256	1	0.1	PL
1	583561877	1	0.1	PL
1	616433595	1	0.1	PL
1	625908156	1	0.1	PL
1	625908202	1	0.1	PL
1	630247770	1	0.1	PL
1	638134503	1	0.1	PL
1	646257158	1	0.1	PL
1	675118849	1	0.1	PL
1	682353385	1	0.1	PL
1	698557271	1	0.1	PL
1	705119172	1	0.1	PL
1	705578374	1	0.1	PL
1	708627679	1	0.1	PL
1	712735059	1	0.1	PL
1	722617956	1	0.1	PL
1	722617979	1	0.1	PL
1	723510152	1	0.1	PL
1	723960394	1	0.1	PL
2	3967609	1	0.1	PL
2	35320102	1	0.1	PL
2	44019694	1	0.1	PL
2	44019754	1	0.1	PL
2	73256099	1	0.1	PL
2	77453554	1	0.1	PL
2	78095340	1	0.1	PL
2	89231744	1	0.1	PL
2	93790082	1	0.1	PL
2	121785988	1	0.1	PL
2	139836026	1	0.1	PL
2	186543876	1	0.1	PL
2	567344226	1	0.1	PL
2	567344244	1	0.1	PL
2	569688508	1	0.1	PL
2	587063534	1	0.1	PL
2	696512824	1	0.1	PL
2	706079547	1	0.1	PL
2	715959868	1	0.1	PL
2	717587186	1	0.1	PL
2	768977539	1	0.1	PL
2	769420591	1	0.1	PL
2	769438244	1	0.1	PL
2	841915080	1	0.1	PL
2	844316825	1	0.1	PL
2	849780780	1	0.1	PL
2	879446345	1	0.1	PL
2	887190270	1	0.1	PL
2	888721724	1	0.1	PL
2	926173128	1	0.1	PL
3	7491442	1	0.1	PL
3	16426968	1	0.1	PL
3	21120589	1	0.1	PL
3	30082224	1	0.1	PL
3	33234817	1	0.1	PL
3	46102213	1	0.1	PL
3	58150220	1	0.1	PL
3	66193825	1	0.1	PL
3	87290401	1	0.1	PL
3	109930401	1	0.1	PL
3	154040959	1	0.1	PL
3	165191513	1	0.1	PL
3	173324684	1	0.1	PL
3	238710962	1	0.1	PL
3	617547846	1	0.1	PL
3	669615668	1	0.1	PL
3	680147758	1	0.1	PL
3	780927586	1	0.1	PL
3	788957226	1	0.1	PL
3	800493855	1	0.1	PL
3	824031600	1	0.1	PL
3	910600167	1	0.1	PL
3	917523750	1	0.1	PL
3	926110793	1	0.1	PL
3	929354187	1	0.1	PL
3	947685689	1	0.1	PL
4	1584654	1	0.1	PL
4	8030879	1	0.1	PL
4	8592025	1	0.1	PL
4	43378535	1	0.1	PL
4	51771890	1	0.1	PL
4	97111339	1	0.1	PL
4	114019327	1	0.1	PL
4	141086991	1	0.1	PL
4	173803670	1	0.1	PL
4	508757629	1	0.1	PL
4	536528737	1	0.1	PL
4	572535032	1	0.1	PL
4	591868586	1	0.1	PL
4	623557735	1	0.1	PL
4	645040362	1	0.1	PL
4	655119171	1	0.1	PL
4	695231573	1	0.1	PL
4	755691852	1	0.1	PL
4	769421636	1	0.1	PL
4	781937883	1	0.1	PL
4	802742157	1	0.1	PL
4	816181846	1	0.1	PL
4	825079034	1	0.1	PL
4	829037701	1	0.1	PL
4	829037745	1	0.1	PL
4	829037954	1	0.1	PL
4	840211300	1	0.1	PL
4	876281039	1	0.1	PL
4	876281061	1	0.1	PL
5	11158262	1	0.1	PL
5	14714479	1	0.1	PL
5	22525139	1	0.1	PL
5	23337163	1	0.1	PL
5	53417864	1	0.1	PL
5	353012931	1	0.1	PL
5	359445731	1	0.1	PL
5	375896023	1	0.1	PL
5	416568543	1	0.1	PL
5	442255320	1	0.1	PL
5	497713825	1	0.1	PL
5	528623263	1	0.1	PL
5	536300948	1	0.1	PL
5	537013308	1	0.1	PL
5	562513109	1	0.1	PL
5	571246752	1	0.1	PL
5	597477952	1	0.1	PL
5	622796459	1	0.1	PL
5	649736515	1	0.1	PL
5	664189619	1	0.1	PL
5	664391879	1	0.1	PL
5	717617110	1	0.1	PL
5	754397892	1	0.1	PL
5	759417923	1	0.1	PL
5	787746022	1	0.1	PL
5	789769929	1	0.1	PL
5	813593233	1	0.1	PL
5	815999773	1	0.1	PL
5	817191954	1	0.1	PL
5	821305325	1	0.1	PL
5	824785358	1	0.1	PL
5	849462636	1	0.1	PL
5	849462651	1	0.1	PL
5	871521591	1	0.1	PL
6	4073716	1	0.1	PL
6	37614882	1	0.1	PL
6	311614330	1	0.1	PL
6	473363361	1	0.1	PL
6	473363425	1	0.1	PL
6	473363539	1	0.1	PL
6	481607291	1	0.1	PL
6	482454549	1	0.1	PL
6	536909252	1	0.1	PL
6	549949451	1	0.1	PL
6	566995275	1	0.1	PL
6	611792340	1	0.1	PL
6	689380358	1	0.1	PL
6	695997551	1	0.1	PL
6	721487499	1	0.1	PL
6	729489932	1	0.1	PL
6	738923409	1	0.1	PL
6	747262276	1	0.1	PL
6	755309179	1	0.1	PL
6	786186747	1	0.1	PL
6	786332893	1	0.1	PL
6	786332971	1	0.1	PL
6	795825223	1	0.1	PL
6	805796473	1	0.1	PL
6	808964344	1	0.1	PL
6	830043996	1	0.1	PL
6	845171663	1	0.1	PL
6	845171698	1	0.1	PL
6	848727775	1	0.1	PL
6	866727245	1	0.1	PL
6	875585760	1	0.1	PL
6	875585780	1	0.1	PL
6	875585835	1	0.1	PL
7	4271019	1	0.1	PL
7	10978384	1	0.1	PL
7	56867009	1	0.1	PL
7	59660362	1	0.1	PL
7	90566418	1	0.1	PL
7	112312821	1	0.1	PL
7	181393004	1	0.1	PL
7	189788230	1	0.1	PL
7	282115713	1	0.1	PL
7	370559726	1	0.1	PL
7	692885272	1	0.1	PL
7	758895433	1	0.1	PL
7	764205414	1	0.1	PL
7	783629075	1	0.1	PL
7	827519530	1	0.1	PL
7	830825052	1	0.1	PL
7	834073460	1	0.1	PL
7	846051822	1	0.1	PL
7	881060023	1	0.1	PL
5	38662536	565	56.5	POFI
2	5280420	490	49	POFI
6	619189448	388	38.8	POFI
3	733267666	312	31.2	POFI
1	6829077	231	23.1	POFI
7	2151294	221	22.1	POFI
5	786287636	214	21.4	POFI
7	799538769	121	12.1	POFI
5	715995520	111	11.1	POFI
3	913700124	93	9.3	POFI
5	590348565	79	7.9	POFI
2	577659317	66	6.6	POFI
4	743116610	60	6	POFI
1	719303369	59	5.9	POFI
3	913700149	51	5.1	POFI
2	821612078	39	3.9	POFI
2	63784060	36	3.6	POFI
4	582857555	35	3.5	POFI
2	148417915	32	3.2	POFI
5	790517539	32	3.2	POFI
1	19814894	31	3.1	POFI
2	887429470	29	2.9	POFI
4	801582095	29	2.9	POFI
5	790517581	28	2.8	POFI
6	596381995	26	2.6	POFI
2	655307368	25	2.5	POFI
3	185340333	25	2.5	POFI
7	59273297	22	2.2	POFI
3	833446140	21	2.1	POFI
4	3968026	20	2	POFI
4	81636431	20	2	POFI
5	358641805	20	2	POFI
7	32275330	20	2	POFI
6	461927851	18	1.8	POFI
4	141095667	17	1.7	POFI
4	829037871	17	1.7	POFI
2	238939841	14	1.4	POFI
2	887429535	14	1.4	POFI
5	594202876	14	1.4	POFI
5	819836006	14	1.4	POFI
1	566404061	13	1.3	POFI
4	578544119	12	1.2	POFI
5	715250943	12	1.2	POFI
4	145021329	11	1.1	POFI
2	888721724	10	1	POFI
3	254591613	10	1	POFI
4	540690184	10	1	POFI
5	844556315	10	1	POFI
5	4924194	9	0.9	POFI
5	634595323	9	0.9	POFI
5	726324658	9	0.9	POFI
6	35868719	9	0.9	POFI
5	815586571	8	0.8	POFI
1	727150034	7	0.7	POFI
3	956896400	7	0.7	POFI
4	45756285	7	0.7	POFI
4	619279285	7	0.7	POFI
5	845363397	7	0.7	POFI
6	744770674	7	0.7	POFI
6	827606809	7	0.7	POFI
7	95601421	7	0.7	POFI
7	782787060	7	0.7	POFI
1	38660137	6	0.6	POFI
3	248859267	6	0.6	POFI
4	141086991	6	0.6	POFI
4	798549091	6	0.6	POFI
5	541394975	6	0.6	POFI
7	74080281	6	0.6	POFI
2	798570985	5	0.5	POFI
2	849247976	5	0.5	POFI
2	884419953	5	0.5	POFI
3	32268041	5	0.5	POFI
5	819836044	5	0.5	POFI
6	531828740	5	0.5	POFI
6	631109564	5	0.5	POFI
2	844232417	4	0.4	POFI
3	66169578	4	0.4	POFI
3	875240797	4	0.4	POFI
6	420762082	4	0.4	POFI
7	726280858	4	0.4	POFI
1	16140663	3	0.3	POFI
1	34916942	3	0.3	POFI
1	156269002	3	0.3	POFI
1	686443053	3	0.3	POFI
2	156302339	3	0.3	POFI
2	555738155	3	0.3	POFI
2	569688700	3	0.3	POFI
2	572614815	3	0.3	POFI
2	660053680	3	0.3	POFI
2	771193344	3	0.3	POFI
2	838494717	3	0.3	POFI
3	23224687	3	0.3	POFI
3	36765066	3	0.3	POFI
3	40359269	3	0.3	POFI
3	857585605	3	0.3	POFI
4	21343439	3	0.3	POFI
4	141095730	3	0.3	POFI
4	582715937	3	0.3	POFI
4	798549156	3	0.3	POFI
4	848295217	3	0.3	POFI
5	156560650	3	0.3	POFI
5	536251152	3	0.3	POFI
5	540580512	3	0.3	POFI
5	657763778	3	0.3	POFI
5	682081734	3	0.3	POFI
5	792876014	3	0.3	POFI
5	819836043	3	0.3	POFI
6	461936265	3	0.3	POFI
6	618098956	3	0.3	POFI
6	746581618	3	0.3	POFI
7	1341040	3	0.3	POFI
7	72964800	3	0.3	POFI
7	621964754	3	0.3	POFI
7	696626248	3	0.3	POFI
7	785489805	3	0.3	POFI
7	847191967	3	0.3	POFI
7	876154617	3	0.3	POFI
1	133768457	2	0.2	POFI
1	532443288	2	0.2	POFI
1	572337312	2	0.2	POFI
2	2538228	2	0.2	POFI
2	2538249	2	0.2	POFI
2	61450728	2	0.2	POFI
2	108767376	2	0.2	POFI
2	580585053	2	0.2	POFI
2	736698075	2	0.2	POFI
2	764255393	2	0.2	POFI
2	789972269	2	0.2	POFI
2	802020743	2	0.2	POFI
2	812520207	2	0.2	POFI
2	814668514	2	0.2	POFI
2	818411844	2	0.2	POFI
2	911374251	2	0.2	POFI
3	9950429	2	0.2	POFI
3	36765062	2	0.2	POFI
3	56096526	2	0.2	POFI
3	67073142	2	0.2	POFI
3	496516962	2	0.2	POFI
3	777545369	2	0.2	POFI
3	865903068	2	0.2	POFI
3	943567272	2	0.2	POFI
4	44350585	2	0.2	POFI
4	60152508	2	0.2	POFI
4	502016643	2	0.2	POFI
4	515650050	2	0.2	POFI
4	541801856	2	0.2	POFI
4	585149801	2	0.2	POFI
4	666172115	2	0.2	POFI
4	709835275	2	0.2	POFI
4	837394589	2	0.2	POFI
4	869911035	2	0.2	POFI
5	315379684	2	0.2	POFI
5	687013414	2	0.2	POFI
5	713015150	2	0.2	POFI
6	73580323	2	0.2	POFI
6	598203242	2	0.2	POFI
6	746589203	2	0.2	POFI
7	44296030	2	0.2	POFI
7	45536293	2	0.2	POFI
7	162092931	2	0.2	POFI
7	598842366	2	0.2	POFI
7	673171426	2	0.2	POFI
7	765829093	2	0.2	POFI
1	8159411	1	0.1	POFI
1	13962979	1	0.1	POFI
1	19814890	1	0.1	POFI
1	25406301	1	0.1	POFI
1	38660134	1	0.1	POFI
1	66329077	1	0.1	POFI
1	82804209	1	0.1	POFI
1	84175976	1	0.1	POFI
1	86006888	1	0.1	POFI
1	86566250	1	0.1	POFI
1	109080209	1	0.1	POFI
1	133009928	1	0.1	POFI
1	375402918	1	0.1	POFI
1	382546350	1	0.1	POFI
1	501115527	1	0.1	POFI
1	504519189	1	0.1	POFI
1	528600545	1	0.1	POFI
1	543954079	1	0.1	POFI
1	567338358	1	0.1	POFI
1	567957909	1	0.1	POFI
1	574968362	1	0.1	POFI
1	580941462	1	0.1	POFI
1	615279016	1	0.1	POFI
1	615279066	1	0.1	POFI
1	622109277	1	0.1	POFI
1	626883183	1	0.1	POFI
1	629754722	1	0.1	POFI
1	634409282	1	0.1	POFI
1	634710376	1	0.1	POFI
1	634710382	1	0.1	POFI
1	688069223	1	0.1	POFI
1	692379386	1	0.1	POFI
1	694212870	1	0.1	POFI
1	723510150	1	0.1	POFI
2	2580998	1	0.1	POFI
2	13502462	1	0.1	POFI
2	13502494	1	0.1	POFI
2	50409700	1	0.1	POFI
2	69900037	1	0.1	POFI
2	78138196	1	0.1	POFI
2	225163967	1	0.1	POFI
2	229481769	1	0.1	POFI
2	233456567	1	0.1	POFI
2	235172139	1	0.1	POFI
2	569688608	1	0.1	POFI
2	648720344	1	0.1	POFI
2	655307330	1	0.1	POFI
2	664360435	1	0.1	POFI
2	733684447	1	0.1	POFI
2	738588732	1	0.1	POFI
2	762419970	1	0.1	POFI
2	767910188	1	0.1	POFI
2	776168769	1	0.1	POFI
2	776171034	1	0.1	POFI
2	819739225	1	0.1	POFI
2	819739321	1	0.1	POFI
2	820810971	1	0.1	POFI
2	821512334	1	0.1	POFI
2	822904402	1	0.1	POFI
2	844232786	1	0.1	POFI
2	848319949	1	0.1	POFI
2	866946437	1	0.1	POFI
2	888738806	1	0.1	POFI
2	888738908	1	0.1	POFI
2	898975419	1	0.1	POFI
2	909292062	1	0.1	POFI
2	920999924	1	0.1	POFI
3	21118510	1	0.1	POFI
3	22983266	1	0.1	POFI
3	36765115	1	0.1	POFI
3	51908621	1	0.1	POFI
3	92961357	1	0.1	POFI
3	150359944	1	0.1	POFI
3	185737532	1	0.1	POFI
3	192028948	1	0.1	POFI
3	649723672	1	0.1	POFI
3	666038994	1	0.1	POFI
3	697717003	1	0.1	POFI
3	708192819	1	0.1	POFI
3	715364197	1	0.1	POFI
3	762912538	1	0.1	POFI
3	808693263	1	0.1	POFI
3	853662981	1	0.1	POFI
3	853663002	1	0.1	POFI
3	867469372	1	0.1	POFI
3	867469414	1	0.1	POFI
3	922208668	1	0.1	POFI
3	925491541	1	0.1	POFI
3	939371099	1	0.1	POFI
3	940950245	1	0.1	POFI
3	943567307	1	0.1	POFI
4	60416380	1	0.1	POFI
4	145013864	1	0.1	POFI
4	201591207	1	0.1	POFI
4	469206883	1	0.1	POFI
4	495590324	1	0.1	POFI
4	508757626	1	0.1	POFI
4	515650053	1	0.1	POFI
4	529841177	1	0.1	POFI
4	535938945	1	0.1	POFI
4	541849714	1	0.1	POFI
4	574093139	1	0.1	POFI
4	615129452	1	0.1	POFI
4	666172018	1	0.1	POFI
4	681601971	1	0.1	POFI
4	710625160	1	0.1	POFI
4	798035268	1	0.1	POFI
4	869151229	1	0.1	POFI
4	885795158	1	0.1	POFI
4	885927285	1	0.1	POFI
4	887625440	1	0.1	POFI
4	902779003	1	0.1	POFI
4	902930209	1	0.1	POFI
5	4918993	1	0.1	POFI
5	23337234	1	0.1	POFI
5	29370985	1	0.1	POFI
5	33591164	1	0.1	POFI
5	128127450	1	0.1	POFI
5	129149702	1	0.1	POFI
5	377928287	1	0.1	POFI
5	470157314	1	0.1	POFI
5	490985083	1	0.1	POFI
5	513746617	1	0.1	POFI
5	549695781	1	0.1	POFI
5	586158834	1	0.1	POFI
5	586158855	1	0.1	POFI
5	605643333	1	0.1	POFI
5	613276723	1	0.1	POFI
5	635919756	1	0.1	POFI
5	651452137	1	0.1	POFI
5	691581966	1	0.1	POFI
5	716253906	1	0.1	POFI
5	716357536	1	0.1	POFI
5	722724980	1	0.1	POFI
5	730720797	1	0.1	POFI
5	746090704	1	0.1	POFI
5	755227605	1	0.1	POFI
5	796663523	1	0.1	POFI
5	796663595	1	0.1	POFI
5	819075025	1	0.1	POFI
5	833364607	1	0.1	POFI
5	834776677	1	0.1	POFI
5	843829871	1	0.1	POFI
5	845363399	1	0.1	POFI
5	853116948	1	0.1	POFI
5	864916204	1	0.1	POFI
5	864916216	1	0.1	POFI
5	867589946	1	0.1	POFI
5	868708858	1	0.1	POFI
6	29317780	1	0.1	POFI
6	49607100	1	0.1	POFI
6	50909444	1	0.1	POFI
6	63152890	1	0.1	POFI
6	440883318	1	0.1	POFI
6	612783118	1	0.1	POFI
6	619189457	1	0.1	POFI
6	637979604	1	0.1	POFI
6	647747184	1	0.1	POFI
6	668190558	1	0.1	POFI
6	678138033	1	0.1	POFI
6	702439150	1	0.1	POFI
6	723314183	1	0.1	POFI
6	744770602	1	0.1	POFI
6	757355628	1	0.1	POFI
6	757705186	1	0.1	POFI
6	780335636	1	0.1	POFI
6	799621063	1	0.1	POFI
6	803412544	1	0.1	POFI
6	814709420	1	0.1	POFI
6	818240312	1	0.1	POFI
6	821809329	1	0.1	POFI
6	826769889	1	0.1	POFI
6	828526388	1	0.1	POFI
6	831488445	1	0.1	POFI
6	839028062	1	0.1	POFI
6	841006735	1	0.1	POFI
6	842374133	1	0.1	POFI
6	843179873	1	0.1	POFI
6	845171662	1	0.1	POFI
6	876581368	1	0.1	POFI
6	880068877	1	0.1	POFI
7	2125195	1	0.1	POFI
7	2125227	1	0.1	POFI
7	21406636	1	0.1	POFI
7	25026390	1	0.1	POFI
7	27367018	1	0.1	POFI
7	41745207	1	0.1	POFI
7	42467454	1	0.1	POFI
7	57709786	1	0.1	POFI
7	60150629	1	0.1	POFI
7	122529524	1	0.1	POFI
7	162093020	1	0.1	POFI
7	621964808	1	0.1	POFI
7	661969296	1	0.1	POFI
7	697551250	1	0.1	POFI
7	772585666	1	0.1	POFI
7	791382069	1	0.1	POFI
7	839104505	1	0.1	POFI
7	856662371	1	0.1	POFI
7	856662441	1	0.1	POFI
7	876617327	1	0.1	POFI
7	887020844	1	0.1	POFI
5	715250943	700	70	PRFI
6	619189448	671	67.1	PRFI
3	782780219	590	59	PRFI
2	63784060	298	29.8	PRFI
7	2151294	278	27.8	PRFI
2	649277868	219	21.9	PRFI
4	829037871	136	13.6	PRFI
5	358641805	125	12.5	PRFI
4	770812896	92	9.2	PRFI
2	812520207	88	8.8	PRFI
2	899395517	72	7.2	PRFI
2	887429470	69	6.9	PRFI
7	44296030	63	6.3	PRFI
4	40557847	59	5.9	PRFI
2	25445673	44	4.4	PRFI
2	903481160	42	4.2	PRFI
5	634595323	39	3.9	PRFI
1	133768457	37	3.7	PRFI
7	799538769	33	3.3	PRFI
3	867469414	30	3	PRFI
6	814711081	30	3	PRFI
5	713015150	26	2.6	PRFI
4	885795158	25	2.5	PRFI
5	156560650	25	2.5	PRFI
5	734987149	24	2.4	PRFI
1	6829077	23	2.3	PRFI
5	117918408	23	2.3	PRFI
3	738556235	21	2.1	PRFI
5	590348565	21	2.1	PRFI
1	566404061	20	2	PRFI
4	201591207	19	1.9	PRFI
2	252040678	18	1.8	PRFI
2	887429535	18	1.8	PRFI
4	743116610	16	1.6	PRFI
5	786287636	16	1.6	PRFI
7	717798728	16	1.6	PRFI
1	66329077	15	1.5	PRFI
4	582857555	15	1.5	PRFI
4	874734590	15	1.5	PRFI
6	846793329	15	1.5	PRFI
1	504519189	14	1.4	PRFI
5	716253906	14	1.4	PRFI
1	685427317	13	1.3	PRFI
3	198960393	12	1.2	PRFI
6	695217582	12	1.2	PRFI
7	72964800	12	1.2	PRFI
1	572337312	11	1.1	PRFI
2	849247976	11	1.1	PRFI
3	185737532	10	1	PRFI
4	3125176	10	1	PRFI
1	669868719	9	0.9	PRFI
2	738588732	9	0.9	PRFI
3	496517012	9	0.9	PRFI
6	475112969	9	0.9	PRFI
1	693874627	8	0.8	PRFI
4	134741349	8	0.8	PRFI
5	855827836	8	0.8	PRFI
6	639119825	8	0.8	PRFI
1	566404510	7	0.7	PRFI
1	584772967	7	0.7	PRFI
1	719303369	7	0.7	PRFI
3	814587934	7	0.7	PRFI
1	62028693	6	0.6	PRFI
2	5280420	6	0.6	PRFI
3	924829	6	0.6	PRFI
3	867469388	6	0.6	PRFI
3	870560540	6	0.6	PRFI
5	128127450	6	0.6	PRFI
6	623593458	6	0.6	PRFI
6	695217547	6	0.6	PRFI
6	699184569	6	0.6	PRFI
6	754311774	6	0.6	PRFI
7	6193490	6	0.6	PRFI
7	99332133	6	0.6	PRFI
2	238030443	5	0.5	PRFI
2	762419970	5	0.5	PRFI
2	821612077	5	0.5	PRFI
3	184079582	5	0.5	PRFI
4	141095730	5	0.5	PRFI
4	677620236	5	0.5	PRFI
4	751742128	5	0.5	PRFI
4	802729926	5	0.5	PRFI
5	669754539	5	0.5	PRFI
6	41872559	5	0.5	PRFI
6	708545800	5	0.5	PRFI
6	782345625	5	0.5	PRFI
7	19759102	5	0.5	PRFI
7	141977068	5	0.5	PRFI
7	176422275	5	0.5	PRFI
7	221074766	5	0.5	PRFI
2	2538228	4	0.4	PRFI
3	77485777	4	0.4	PRFI
3	697717003	4	0.4	PRFI
3	888850147	4	0.4	PRFI
4	742640457	4	0.4	PRFI
5	771005016	4	0.4	PRFI
5	806991048	4	0.4	PRFI
6	844223219	4	0.4	PRFI
7	615565110	4	0.4	PRFI
7	855689125	4	0.4	PRFI
7	859079577	4	0.4	PRFI
1	370464273	3	0.3	PRFI
1	510370162	3	0.3	PRFI
1	566404495	3	0.3	PRFI
1	695922944	3	0.3	PRFI
2	40125107	3	0.3	PRFI
2	108767432	3	0.3	PRFI
2	169570127	3	0.3	PRFI
2	706758074	3	0.3	PRFI
2	813282811	3	0.3	PRFI
2	821612078	3	0.3	PRFI
2	903481221	3	0.3	PRFI
3	146656031	3	0.3	PRFI
3	708192819	3	0.3	PRFI
3	716335013	3	0.3	PRFI
4	710625160	3	0.3	PRFI
4	797488643	3	0.3	PRFI
4	876447321	3	0.3	PRFI
5	664189917	3	0.3	PRFI
5	713015159	3	0.3	PRFI
5	771005025	3	0.3	PRFI
5	846807055	3	0.3	PRFI
6	35868719	3	0.3	PRFI
6	110590007	3	0.3	PRFI
6	530344025	3	0.3	PRFI
6	531828740	3	0.3	PRFI
6	695217546	3	0.3	PRFI
6	750975560	3	0.3	PRFI
6	780335636	3	0.3	PRFI
6	791102075	3	0.3	PRFI
6	792411276	3	0.3	PRFI
6	853479483	3	0.3	PRFI
1	33127463	2	0.2	PRFI
1	414921998	2	0.2	PRFI
1	670486494	2	0.2	PRFI
2	2538249	2	0.2	PRFI
2	19771255	2	0.2	PRFI
2	108767376	2	0.2	PRFI
2	135482153	2	0.2	PRFI
2	150415059	2	0.2	PRFI
2	170175482	2	0.2	PRFI
2	655307368	2	0.2	PRFI
2	736698031	2	0.2	PRFI
2	736698075	2	0.2	PRFI
2	780804292	2	0.2	PRFI
2	844232417	2	0.2	PRFI
2	859081767	2	0.2	PRFI
2	917575956	2	0.2	PRFI
2	934030911	2	0.2	PRFI
3	32268041	2	0.2	PRFI
3	80734475	2	0.2	PRFI
3	658322115	2	0.2	PRFI
3	659430296	2	0.2	PRFI
3	678788791	2	0.2	PRFI
3	732134984	2	0.2	PRFI
3	765551003	2	0.2	PRFI
3	841128030	2	0.2	PRFI
3	956952635	2	0.2	PRFI
4	74040835	2	0.2	PRFI
4	134741323	2	0.2	PRFI
4	141095667	2	0.2	PRFI
4	679902401	2	0.2	PRFI
4	726781601	2	0.2	PRFI
4	793196890	2	0.2	PRFI
4	799101647	2	0.2	PRFI
4	825620395	2	0.2	PRFI
4	877656392	2	0.2	PRFI
5	38662578	2	0.2	PRFI
5	47100905	2	0.2	PRFI
5	155940501	2	0.2	PRFI
5	604608703	2	0.2	PRFI
5	635919756	2	0.2	PRFI
5	673633972	2	0.2	PRFI
5	715995520	2	0.2	PRFI
5	726324606	2	0.2	PRFI
5	742701671	2	0.2	PRFI
5	747995533	2	0.2	PRFI
5	819295050	2	0.2	PRFI
5	841802454	2	0.2	PRFI
6	593532605	2	0.2	PRFI
6	640230183	2	0.2	PRFI
6	692906841	2	0.2	PRFI
6	742171344	2	0.2	PRFI
6	746581618	2	0.2	PRFI
6	844223186	2	0.2	PRFI
7	10615557	2	0.2	PRFI
7	74080281	2	0.2	PRFI
7	309003757	2	0.2	PRFI
7	791382069	2	0.2	PRFI
7	800331997	2	0.2	PRFI
7	846051806	2	0.2	PRFI
7	856894312	2	0.2	PRFI
7	876154617	2	0.2	PRFI
1	19814894	1	0.1	PRFI
1	30347540	1	0.1	PRFI
1	52258644	1	0.1	PRFI
1	60015569	1	0.1	PRFI
1	91119507	1	0.1	PRFI
1	129302651	1	0.1	PRFI
1	412051215	1	0.1	PRFI
1	412051305	1	0.1	PRFI
1	414921989	1	0.1	PRFI
1	544773093	1	0.1	PRFI
1	562768196	1	0.1	PRFI
1	566404524	1	0.1	PRFI
1	568628023	1	0.1	PRFI
1	570905758	1	0.1	PRFI
1	572787158	1	0.1	PRFI
1	582539934	1	0.1	PRFI
1	615279066	1	0.1	PRFI
1	636445390	1	0.1	PRFI
1	636445412	1	0.1	PRFI
1	645873213	1	0.1	PRFI
1	650414336	1	0.1	PRFI
1	652952794	1	0.1	PRFI
1	689439459	1	0.1	PRFI
1	693874649	1	0.1	PRFI
1	693874662	1	0.1	PRFI
1	720560903	1	0.1	PRFI
2	4379697	1	0.1	PRFI
2	10309567	1	0.1	PRFI
2	73311184	1	0.1	PRFI
2	103118581	1	0.1	PRFI
2	133652775	1	0.1	PRFI
2	135230790	1	0.1	PRFI
2	139587793	1	0.1	PRFI
2	150415070	1	0.1	PRFI
2	155287920	1	0.1	PRFI
2	165445078	1	0.1	PRFI
2	174853151	1	0.1	PRFI
2	231223938	1	0.1	PRFI
2	575379806	1	0.1	PRFI
2	630111470	1	0.1	PRFI
2	647618744	1	0.1	PRFI
2	713708439	1	0.1	PRFI
2	714205210	1	0.1	PRFI
2	733290909	1	0.1	PRFI
2	764257148	1	0.1	PRFI
2	764871898	1	0.1	PRFI
2	767378311	1	0.1	PRFI
2	771193344	1	0.1	PRFI
2	818411844	1	0.1	PRFI
2	821652900	1	0.1	PRFI
2	823692155	1	0.1	PRFI
2	824609971	1	0.1	PRFI
2	858971736	1	0.1	PRFI
2	865572745	1	0.1	PRFI
2	867674717	1	0.1	PRFI
2	935775964	1	0.1	PRFI
3	3389856	1	0.1	PRFI
3	3462401	1	0.1	PRFI
3	4865247	1	0.1	PRFI
3	14161908	1	0.1	PRFI
3	15344506	1	0.1	PRFI
3	21086484	1	0.1	PRFI
3	28991956	1	0.1	PRFI
3	32467598	1	0.1	PRFI
3	40359269	1	0.1	PRFI
3	51908621	1	0.1	PRFI
3	54068428	1	0.1	PRFI
3	79640107	1	0.1	PRFI
3	80223619	1	0.1	PRFI
3	96831156	1	0.1	PRFI
3	105406406	1	0.1	PRFI
3	146355940	1	0.1	PRFI
3	199944271	1	0.1	PRFI
3	208748980	1	0.1	PRFI
3	254479353	1	0.1	PRFI
3	678228555	1	0.1	PRFI
3	684558443	1	0.1	PRFI
3	724369851	1	0.1	PRFI
3	733267740	1	0.1	PRFI
3	738556346	1	0.1	PRFI
3	765551099	1	0.1	PRFI
3	788297980	1	0.1	PRFI
3	806544473	1	0.1	PRFI
3	853663002	1	0.1	PRFI
3	911650643	1	0.1	PRFI
3	924717592	1	0.1	PRFI
3	932804787	1	0.1	PRFI
3	938027410	1	0.1	PRFI
3	947741829	1	0.1	PRFI
4	3968026	1	0.1	PRFI
4	40557768	1	0.1	PRFI
4	40557801	1	0.1	PRFI
4	71508923	1	0.1	PRFI
4	110160707	1	0.1	PRFI
4	137855011	1	0.1	PRFI
4	512831725	1	0.1	PRFI
4	633625704	1	0.1	PRFI
4	645265727	1	0.1	PRFI
4	677377602	1	0.1	PRFI
4	695946061	1	0.1	PRFI
4	725558360	1	0.1	PRFI
4	798549156	1	0.1	PRFI
4	799101571	1	0.1	PRFI
4	828638781	1	0.1	PRFI
4	855454263	1	0.1	PRFI
4	869151242	1	0.1	PRFI
4	869911035	1	0.1	PRFI
5	4924194	1	0.1	PRFI
5	13374243	1	0.1	PRFI
5	38662536	1	0.1	PRFI
5	38662566	1	0.1	PRFI
5	155937786	1	0.1	PRFI
5	359052527	1	0.1	PRFI
5	397315608	1	0.1	PRFI
5	398596946	1	0.1	PRFI
5	467885400	1	0.1	PRFI
5	524149631	1	0.1	PRFI
5	525924022	1	0.1	PRFI
5	534273093	1	0.1	PRFI
5	536167090	1	0.1	PRFI
5	540344749	1	0.1	PRFI
5	548895621	1	0.1	PRFI
5	554536126	1	0.1	PRFI
5	567975101	1	0.1	PRFI
5	586158855	1	0.1	PRFI
5	594109472	1	0.1	PRFI
5	604608692	1	0.1	PRFI
5	673425615	1	0.1	PRFI
5	674640125	1	0.1	PRFI
5	687013414	1	0.1	PRFI
5	709806812	1	0.1	PRFI
5	710730106	1	0.1	PRFI
5	713015117	1	0.1	PRFI
5	716357536	1	0.1	PRFI
5	716408442	1	0.1	PRFI
5	722724980	1	0.1	PRFI
5	734065696	1	0.1	PRFI
5	744706071	1	0.1	PRFI
5	755227704	1	0.1	PRFI
5	790717246	1	0.1	PRFI
5	792734693	1	0.1	PRFI
5	796618875	1	0.1	PRFI
5	796663606	1	0.1	PRFI
5	819576965	1	0.1	PRFI
5	822352408	1	0.1	PRFI
5	846020611	1	0.1	PRFI
5	867613480	1	0.1	PRFI
6	70862416	1	0.1	PRFI
6	73580323	1	0.1	PRFI
6	100162108	1	0.1	PRFI
6	144916327	1	0.1	PRFI
6	230266585	1	0.1	PRFI
6	593532968	1	0.1	PRFI
6	593866752	1	0.1	PRFI
6	596381995	1	0.1	PRFI
6	618004102	1	0.1	PRFI
6	623540303	1	0.1	PRFI
6	623593476	1	0.1	PRFI
6	639119770	1	0.1	PRFI
6	660016884	1	0.1	PRFI
6	692367117	1	0.1	PRFI
6	692792645	1	0.1	PRFI
6	695217569	1	0.1	PRFI
6	697764170	1	0.1	PRFI
6	733561646	1	0.1	PRFI
6	757705163	1	0.1	PRFI
6	762386841	1	0.1	PRFI
6	780336348	1	0.1	PRFI
6	799800585	1	0.1	PRFI
6	814711123	1	0.1	PRFI
6	818240312	1	0.1	PRFI
6	830833885	1	0.1	PRFI
6	841006735	1	0.1	PRFI
6	842374133	1	0.1	PRFI
6	852185767	1	0.1	PRFI
6	853479524	1	0.1	PRFI
6	868675686	1	0.1	PRFI
6	875383621	1	0.1	PRFI
7	1341040	1	0.1	PRFI
7	2125227	1	0.1	PRFI
7	10478714	1	0.1	PRFI
7	25026441	1	0.1	PRFI
7	26347780	1	0.1	PRFI
7	27831257	1	0.1	PRFI
7	42666131	1	0.1	PRFI
7	74080304	1	0.1	PRFI
7	75529732	1	0.1	PRFI
7	75529744	1	0.1	PRFI
7	95601421	1	0.1	PRFI
7	103849930	1	0.1	PRFI
7	103850068	1	0.1	PRFI
7	177985857	1	0.1	PRFI
7	178206710	1	0.1	PRFI
7	180242322	1	0.1	PRFI
7	251126107	1	0.1	PRFI
7	281930479	1	0.1	PRFI
7	581148528	1	0.1	PRFI
7	581148566	1	0.1	PRFI
7	615565060	1	0.1	PRFI
7	717798919	1	0.1	PRFI
7	771417245	1	0.1	PRFI
7	846051826	1	0.1	PRFI
7	859079991	1	0.1	PRFI
7	879051322	1	0.1	PRFI
7	887801425	1	0.1	PRFI
5	38662536	598	59.8	PYFI
2	5280420	453	45.3	PYFI
3	733267666	410	41	PYFI
6	619189448	325	32.5	PYFI
5	786287636	321	32.1	PYFI
7	2151294	238	23.8	PYFI
1	6829077	198	19.8	PYFI
5	715995520	127	12.7	PYFI
3	913700124	79	7.9	PYFI
7	799538769	72	7.2	PYFI
2	887429535	50	5	PYFI
5	590348565	43	4.3	PYFI
2	63784060	42	4.2	PYFI
2	577659317	40	4	PYFI
6	461927851	38	3.8	PYFI
5	790517581	37	3.7	PYFI
4	582857555	36	3.6	PYFI
2	148417915	34	3.4	PYFI
1	19814894	30	3	PYFI
2	655307368	30	3	PYFI
3	913700149	29	2.9	PYFI
5	358641805	28	2.8	PYFI
4	743116610	27	2.7	PYFI
6	596381995	26	2.6	PYFI
4	801582095	25	2.5	PYFI
3	185340333	23	2.3	PYFI
1	727150034	22	2.2	PYFI
2	818411844	21	2.1	PYFI
4	829037871	21	2.1	PYFI
1	719303369	19	1.9	PYFI
2	887429470	19	1.9	PYFI
2	821612078	18	1.8	PYFI
7	32275330	18	1.8	PYFI
7	782787060	16	1.6	PYFI
7	59273297	15	1.5	PYFI
3	833446140	14	1.4	PYFI
4	81636431	14	1.4	PYFI
1	38660137	13	1.3	PYFI
4	145021329	13	1.3	PYFI
5	844556315	13	1.3	PYFI
6	420762082	12	1.2	PYFI
2	238939841	11	1.1	PYFI
4	145013864	11	1.1	PYFI
3	254591613	10	1	PYFI
3	956896400	10	1	PYFI
5	715250943	10	1	PYFI
2	572614815	9	0.9	PYFI
4	141095667	9	0.9	PYFI
4	540690184	9	0.9	PYFI
5	315379684	9	0.9	PYFI
5	541394975	9	0.9	PYFI
4	21343439	8	0.8	PYFI
4	45756285	8	0.8	PYFI
5	790517539	8	0.8	PYFI
3	23224687	7	0.7	PYFI
4	578544119	7	0.7	PYFI
5	490985083	7	0.7	PYFI
5	815586571	7	0.7	PYFI
5	819836006	7	0.7	PYFI
1	409065345	6	0.6	PYFI
4	3968026	6	0.6	PYFI
5	536251152	6	0.6	PYFI
5	682081734	6	0.6	PYFI
5	726324658	6	0.6	PYFI
6	461936265	6	0.6	PYFI
[truncated: 323 more rows]

## Sheet: Supplementary Table 3
Supplementary Table 3. Description of QTL detected in 1000-fold GWAS after applying a permutation approach by randomly assigning phenotypic data to genotypes in each run for the traits: Anther length (AL), pollen length (PL), pollen area (PA), pollen elongatedness (PE), pollen red fluorescence intensity (PRFI), pollen orange fluorescence intensity (POFI), pollen yellow fluorescence intensity (PYF…
Chr	Pos [bp]	P-value	maf	effect	trait
1	35166557	7.39307e-07	0.0576462	1.1308	AL
1	35169919	7.74285e-07	0.0490455	1.25813	AL
1	35169928	7.73357e-07	0.0490128	1.2582	AL
1	35169929	7.73357e-07	0.0490128	1.2582	AL
1	84176015	8.76003e-07	0.336549	-0.298905	AL
1	530868843	4.67465e-07	0.0691479	1.03963	AL
1	646266910	4.79867e-11	0.0639774	-0.96333	AL
1	679013056	6.63262e-07	0.222516	0.61253	AL
1	692354263	8.99495e-07	0.078702	-0.928872	AL
2	18243843	1.59044e-07	0.256145	0.448353	AL
2	68518608	6.16764e-09	0.380991	-0.455053	AL
2	590582621	8.1315e-07	0.497249	-0.508094	AL
2	707701585	2.88898e-12	0.152247	0.705446	AL
2	748398000	2.10386e-07	0.159148	-0.464503	AL
2	789972278	5.05392e-07	0.19329	0.432507	AL
2	853827601	2.43602e-07	0.187792	0.62756	AL
2	854988067	3.95431e-08	0.174208	0.477162	AL
2	917658589	1.73512e-07	0.167369	-0.588769	AL
3	27805640	2.53408e-07	0.226154	0.402106	AL
3	49673622	1.95249e-07	0.193436	0.471832	AL
3	115375095	3.83052e-07	0.173576	0.682816	AL
3	115375173	3.75734e-07	0.174084	0.674625	AL
3	877392997	5.43085e-07	0.434507	0.506638	AL
3	938027387	5.22147e-07	0.45968	-0.487274	AL
4	16982091	3.07218e-07	0.377393	-0.562966	AL
4	173335193	2.66565e-07	0.44366	0.497557	AL
4	173335197	2.66565e-07	0.44366	0.497557	AL
4	173335235	2.66565e-07	0.44366	0.497557	AL
4	571651396	4.19102e-07	0.249889	-0.550706	AL
4	571651439	5.00452e-07	0.250669	-0.547608	AL
4	612266698	5.39167e-07	0.198737	-0.643088	AL
4	632084988	4.98841e-07	0.354582	-0.54323	AL
4	657193719	3.95682e-10	0.271366	-0.600735	AL
4	799101569	7.96924e-07	0.194254	0.472752	AL
4	824499178	1.03724e-07	0.0737624	0.787304	AL
5	60375274	3.33528e-07	0.268395	0.395726	AL
5	364379863	7.8803e-07	0.0974952	0.654354	AL
5	510930734	7.88113e-07	0.384772	0.3064	AL
5	547289365	4.80469e-07	0.294881	-0.741975	AL
5	557124704	2.45186e-07	0.0737275	-1.0531	AL
5	690471837	1.87451e-07	0.198391	0.635092	AL
5	690471866	2.19217e-07	0.196686	0.632223	AL
5	733633754	1.43485e-07	0.133594	0.796699	AL
5	789765971	2.15598e-07	0.250117	0.39735	AL
5	820102680	3.80031e-07	0.0562587	-0.83975	AL
5	865077073	8.65539e-07	0.0990235	0.646803	AL
6	554802258	2.15599e-07	0.124551	-0.562856	AL
6	614003660	6.06888e-07	0.0661226	1.01888	AL
6	683513199	9.45504e-09	0.324534	-0.446182	AL
6	794133437	8.70812e-07	0.0541301	-1.27068	AL
6	853479527	5.20826e-12	0.229835	-0.559672	AL
6	865114167	6.16896e-09	0.258305	0.616968	AL
6	865893579	5.54296e-07	0.150762	-0.734357	AL
6	865893585	5.54296e-07	0.150762	-0.734357	AL
7	27367119	8.55924e-07	0.0575926	-0.994773	AL
7	67028572	7.03373e-07	0.32191	-0.567029	AL
7	182900225	8.63974e-07	0.322151	0.365999	AL
7	761132595	4.03847e-07	0.16829	-0.680211	AL
7	855940480	2.00102e-07	0.0594899	-1.04405	AL
7	874300541	2.47877e-10	0.322308	-0.516814	AL
1	84303410	2.34033e-07	0.132743	158.084	PA
1	382546355	1.06381e-07	0.0847476	116.478	PA
1	409100452	7.24458e-16	0.0982236	179.058	PA
1	422563623	2.02689e-08	0.445054	63.4869	PA
1	537275403	7.32411e-07	0.489415	91.7824	PA
2	55365686	4.11726e-09	0.184291	90.5633	PA
2	647746960	1.09987e-08	0.387043	64.6185	PA
2	843492630	4.95147e-07	0.0924591	-174.515	PA
2	867421017	6.60439e-08	0.454509	-58.1429	PA
2	876563036	2.98483e-07	0.137587	-143.45	PA
2	927309228	3.39133e-07	0.109118	-98.4571	PA
3	667547097	7.67802e-07	0.288306	91.2959	PA
3	667547099	7.66445e-07	0.287995	91.3009	PA
3	910072186	2.29276e-08	0.137462	93.7327	PA
3	943501527	4.58836e-07	0.231837	-110.226	PA
4	520724865	8.88876e-07	0.104226	155.042	PA
4	628777300	1.6173e-07	0.183039	-118.458	PA
4	768949297	6.76138e-07	0.0945708	162.971	PA
4	785039167	8.95172e-07	0.250917	107.742	PA
4	811573104	3.88844e-07	0.275669	87.741	PA
4	901712350	7.83954e-07	0.0688429	126.44	PA
5	437106585	2.52608e-07	0.362116	-59.0097	PA
5	548262551	8.10468e-07	0.138278	134.31	PA
5	548262607	2.73774e-07	0.142108	138.882	PA
5	549695792	3.21116e-07	0.0601274	202.095	PA
5	607147175	5.84668e-07	0.0472028	128.48	PA
5	690471826	1.721e-10	0.338459	-77.9726	PA
5	739475359	6.54592e-07	0.302351	-95.7295	PA
5	787046401	4.20041e-07	0.454567	-92.2472	PA
5	823107964	7.70462e-07	0.190719	-113.655	PA
5	830815028	2.70267e-07	0.131458	88.6241	PA
6	33317078	2.41881e-07	0.414643	56.0949	PA
6	621733591	7.86657e-07	0.480618	-92.1048	PA
6	639120431	1.6066e-07	0.39698	104.728	PA
6	639120477	1.6066e-07	0.39698	104.728	PA
6	647072893	6.46491e-08	0.067025	127.518	PA
6	680846969	6.77547e-07	0.304674	97.9779	PA
6	715880100	6.14759e-07	0.217537	108.837	PA
6	719775201	5.97744e-08	0.087572	-112.204	PA
6	799407665	5.89863e-10	0.0596315	-151.567	PA
6	846793293	8.49694e-07	0.133777	134.991	PA
7	11190221	2.24719e-07	0.249663	-111.697	PA
7	814969865	5.43837e-07	0.0510833	225.673	PA
7	814969879	5.43837e-07	0.0510833	225.673	PA
7	814969930	5.46159e-07	0.0511035	225.637	PA
7	814969945	8.86612e-07	0.052872	218.274	PA
7	814969953	4.29007e-07	0.0493452	231.209	PA
7	893585477	3.59425e-08	0.0942407	-112.784	PA
1	17171744	6.15222e-07	0.280725	-0.00913425	PE
1	496019659	1.74181e-07	0.496351	0.0132421	PE
1	496019660	1.74181e-07	0.496351	0.0132421	PE
1	558143757	5.28722e-07	0.45488	0.0131597	PE
1	562768377	6.95869e-07	0.075873	-0.0284285	PE
1	604836404	1.38009e-07	0.131658	-0.0134704	PE
1	637022207	4.76605e-07	0.0614768	-0.0303921	PE
1	647354813	1.71883e-10	0.0744256	-0.0203753	PE
1	698262273	7.99295e-07	0.409879	-0.0127421	PE
2	703120304	6.42946e-07	0.0531862	-0.0288164	PE
2	703120319	6.42946e-07	0.0531862	-0.0288164	PE
2	765851482	2.7402e-08	0.289592	-0.0129386	PE
2	824624960	5.66271e-07	0.33199	0.0147999	PE
2	862458065	8.6665e-07	0.0702161	-0.02949	PE
3	12044968	1.58993e-07	0.102757	0.0234812	PE
3	175675727	3.782e-07	0.226256	-0.0153971	PE
3	208081882	5.01918e-07	0.321678	-0.0200586	PE
3	383780954	4.45147e-07	0.159157	0.0171722	PE
3	483445879	1.08894e-08	0.353852	-0.0154523	PE
3	924185535	1.92921e-07	0.133146	-0.0137194	PE
4	8030862	2.59376e-08	0.14965	0.0167449	PE
4	71903652	5.30091e-07	0.251224	0.00960189	PE
4	140751167	3.4179e-07	0.253497	0.0149968	PE
4	615959779	2.50045e-09	0.106298	-0.0178935	PE
4	630246286	5.89941e-07	0.0510621	-0.0281885	PE
4	630246308	5.89941e-07	0.0510621	-0.0281885	PE
4	791855775	5.98672e-08	0.049251	-0.0211886	PE
5	14080430	4.69006e-07	0.465558	0.0118655	PE
5	510293471	9.91519e-08	0.195764	-0.0110826	PE
5	583366997	2.2859e-07	0.28702	0.0153793	PE
5	726568779	5.09009e-08	0.473112	0.00896024	PE
5	782857062	1.1915e-07	0.0776654	0.0161041	PE
6	70858192	4.33063e-07	0.110099	0.0139315	PE
6	691398207	5.39218e-08	0.354939	0.00901899	PE
7	99353899	7.94266e-07	0.100027	-0.0221733	PE
7	117698693	5.7275e-07	0.101834	0.014322	PE
7	182478575	2.45579e-07	0.0709233	-0.0265349	PE
7	787320770	1.86129e-07	0.127576	-0.0205372	PE
1	10485583	1.33444e-09	0.117133	164460	PGFI
1	370464273	3.8438e-08	0.108794	-140196	PGFI
1	392228016	9.11598e-08	0.310424	-87667.8	PGFI
1	439419744	8.44588e-11	0.380834	-102795	PGFI
1	463407506	3.88332e-07	0.404155	-75171.4	PGFI
1	496019613	8.99029e-07	0.0516395	274260	PGFI
1	562768196	4.965e-07	0.0557396	293324	PGFI
1	629754722	4.71315e-09	0.34096	99744.8	PGFI
1	644262978	7.52192e-07	0.0476399	-309054	PGFI
1	662263573	2.35987e-09	0.300275	-102910	PGFI
1	663429181	1.9348e-08	0.0633484	193101	PGFI
1	689021401	2.52367e-07	0.311356	-122127	PGFI
1	689021408	7.58905e-07	0.340574	-116236	PGFI
1	699692883	6.61917e-07	0.126321	115140	PGFI
1	709277983	8.85372e-07	0.487559	132080	PGFI
1	712137039	2.42752e-07	0.110181	178540	PGFI
1	712137053	1.25986e-07	0.111976	181871	PGFI
2	30302423	1.17032e-07	0.070835	176505	PGFI
2	96937384	2.05172e-07	0.191434	105534	PGFI
2	126053068	1.25579e-07	0.0865435	-145097	PGFI
2	129981219	1.46889e-10	0.0713021	194894	PGFI
2	159690894	3.89224e-08	0.112279	142563	PGFI
2	563137782	8.83742e-07	0.134682	179469	PGFI
2	567344226	9.00847e-07	0.105564	195487	PGFI
2	673852757	6.81445e-08	0.0693038	173842	PGFI
2	800951844	9.80245e-08	0.153584	-145576	PGFI
2	809277901	8.85293e-08	0.0730083	146652	PGFI
2	822763979	2.71152e-07	0.063231	267324	PGFI
2	849460504	3.69395e-11	0.0645615	224690	PGFI
2	851660909	1.93611e-07	0.215263	95500.3	PGFI
2	856971988	2.92698e-07	0.0699918	-160564	PGFI
2	887429796	6.15494e-07	0.130879	180041	PGFI
2	887429838	6.48342e-07	0.0564716	291015	PGFI
2	909225547	1.28467e-07	0.069619	184187	PGFI
2	915259489	7.47114e-07	0.195104	-157173	PGFI
2	934839780	9.35657e-09	0.0446211	228013	PGFI
3	54072712	3.8413e-07	0.111899	202221	PGFI
3	81633897	1.21633e-08	0.0841251	171777	PGFI
3	99289842	5.77377e-07	0.127001	182677	PGFI
3	152830052	5.43049e-07	0.0850712	132203	PGFI
3	195256130	2.62984e-07	0.0482361	258285	PGFI
3	224225395	8.65229e-09	0.288103	94410.2	PGFI
3	725692296	7.75472e-07	0.432397	-117949	PGFI
3	725692331	2.51735e-07	0.447241	-122127	PGFI
3	768137355	4.42521e-07	0.095934	144380	PGFI
3	782809632	4.7468e-09	0.191248	111440	PGFI
3	805330183	4.27232e-09	0.144386	130528	PGFI
3	830774421	1.85099e-07	0.0549073	273561	PGFI
3	830774428	2.92889e-07	0.0584445	263275	PGFI
3	862782124	3.78411e-07	0.360418	-118777	PGFI
3	862782192	4.99187e-07	0.363275	-117923	PGFI
3	906002504	6.10514e-09	0.070454	183957	PGFI
4	9010137	4.15276e-07	0.422684	66432.3	PGFI
4	32938890	6.34446e-07	0.227314	-142932	PGFI
4	102864006	6.55998e-07	0.0799201	142928	PGFI
4	173803661	1.89737e-07	0.0814958	130299	PGFI
4	469210507	6.10335e-07	0.228805	-92621.4	PGFI
4	513216317	3.63469e-09	0.227827	141927	PGFI
4	524903969	6.85471e-07	0.0778729	227078	PGFI
4	645265727	2.87163e-07	0.376426	79873.1	PGFI
4	705684808	5.18559e-07	0.085388	212559	PGFI
4	713613341	1.74285e-08	0.0809536	161218	PGFI
4	759519340	6.53868e-07	0.272266	153552	PGFI
4	854885916	1.15275e-10	0.408563	-108466	PGFI
4	858675679	5.80496e-09	0.141603	145856	PGFI
4	876799030	8.13397e-07	0.12852	187891	PGFI
5	34455064	4.27948e-07	0.158411	171267	PGFI
5	437512288	3.12046e-07	0.0701714	160717	PGFI
5	478251021	1.27911e-09	0.188193	-131582	PGFI
5	521179674	1.6803e-09	0.0666596	207423	PGFI
5	590348565	7.19715e-07	0.0716219	-219095	PGFI
5	610099127	2.05552e-10	0.278118	122029	PGFI
5	666921153	6.19259e-07	0.280737	-88832.1	PGFI
5	673425459	1.02445e-10	0.200405	-128675	PGFI
5	730340765	3.35471e-07	0.118817	184414	PGFI
5	740069528	6.19311e-07	0.0655673	162943	PGFI
5	759413745	3.20288e-07	0.272934	-73099.3	PGFI
5	766186896	4.46629e-07	0.0678138	137302	PGFI
5	798278731	3.45492e-07	0.176679	172774	PGFI
5	798278732	2.70432e-07	0.178597	173951	PGFI
5	798278740	3.58333e-07	0.178512	170118	PGFI
5	802709274	1.47253e-09	0.0594406	190485	PGFI
5	823107963	8.26487e-07	0.217887	-132573	PGFI
6	14000929	5.75912e-08	0.0968314	165367	PGFI
6	146013221	5.55733e-09	0.206873	-114750	PGFI
6	421919742	3.49054e-07	0.437958	-83140	PGFI
6	457347357	5.7196e-10	0.480769	93585.4	PGFI
6	559225247	2.43018e-07	0.183612	156807	PGFI
6	585916164	6.43314e-09	0.128024	143821	PGFI
6	596761322	1.50015e-07	0.261489	94596.1	PGFI
6	619979820	8.82468e-07	0.298208	132556	PGFI
6	619979852	4.9596e-07	0.300679	132363	PGFI
6	663830337	6.85472e-07	0.239417	70693.5	PGFI
6	682396037	2.56774e-08	0.117634	-162363	PGFI
6	723764513	7.56209e-07	0.136353	108462	PGFI
6	742295304	5.85043e-07	0.41707	-152974	PGFI
6	851116097	8.58024e-07	0.307002	84585.7	PGFI
6	851606977	1.0258e-09	0.0712596	201554	PGFI
7	5066549	2.05373e-07	0.17202	111743	PGFI
7	46265345	4.01862e-07	0.0972621	141937	PGFI
7	174504104	5.92807e-07	0.0723436	145898	PGFI
7	577899138	4.66887e-09	0.298623	99611.6	PGFI
7	693153920	7.16506e-07	0.131974	-108934	PGFI
7	764205297	1.84346e-07	0.494355	-81657.3	PGFI
7	834436443	2.58304e-08	0.0486055	192825	PGFI
7	863752933	8.59168e-07	0.15036	161014	PGFI
7	877656142	2.4451e-07	0.20327	-95274.4	PGFI
1	16529725	3.56844e-07	0.149499	1.46155	PL
1	391040182	2.90966e-13	0.0856643	-2.54016	PL
1	512657745	3.74168e-07	0.121886	1.47796	PL
1	537407086	5.31223e-07	0.280215	-1.65935	PL
1	599737655	6.83909e-07	0.45902	-1.01854	PL
1	608181892	2.0752e-08	0.160797	-1.59043	PL
1	638349294	8.85561e-07	0.067449	-3.11998	PL
1	638349348	8.85561e-07	0.067449	-3.11998	PL
2	129981230	1.53126e-07	0.251104	-1.74827	PL
2	170001297	4.02045e-07	0.122464	-2.16554	PL
2	687806219	4.17754e-08	0.079952	-2.0895	PL
2	824610075	2.99102e-07	0.0608845	-3.27523	PL
2	934464760	7.25885e-07	0.097056	-2.53582	PL
2	938200229	3.04742e-07	0.163216	-1.52703	PL
3	20555792	4.02893e-10	0.474482	1.13073	PL
3	207578282	5.7978e-10	0.0972792	2.09724	PL
3	658932993	6.69734e-07	0.406066	0.960739	PL
3	712285129	7.35087e-07	0.152822	-1.81741	PL
3	858879071	7.84166e-07	0.0727155	-3.23436	PL
3	859471932	8.88395e-07	0.120139	-2.39887	PL
4	10523971	1.06422e-10	0.0688943	-2.64719	PL
4	46152059	7.53768e-07	0.0682397	3.17926	PL
4	46152085	7.53768e-07	0.0682397	3.17926	PL
4	508135107	1.01908e-09	0.431928	1.14087	PL
4	518095393	2.31428e-08	0.117143	-1.75222	PL
4	853293908	1.10062e-07	0.0669529	-2.12005	PL
4	898726643	1.64313e-07	0.087735	1.84489	PL
5	515135983	6.99148e-07	0.279591	-1.59547	PL
5	871873453	1.85067e-09	0.11134	-2.0336	PL
6	31177465	1.77301e-07	0.204798	1.78148	PL
6	116440330	1.95886e-11	0.160076	-2.14893	PL
6	450556840	4.00655e-07	0.302028	0.980538	PL
6	719443685	3.79316e-07	0.49707	1.55162	PL
6	722960284	5.63137e-07	0.114968	-2.24589	PL
6	781340829	2.2469e-07	0.131762	-1.73571	PL
6	782345629	8.68581e-07	0.196412	-1.98627	PL
7	624730732	7.30008e-07	0.0991929	-2.50301	PL
7	815032035	1.49061e-07	0.462575	1.07314	PL
7	879427099	2.12931e-08	0.12339	-2.11139	PL
1	6828473	5.34351e-07	0.0827574	97733.6	POFI
1	412539228	7.27567e-07	0.143102	-74917	POFI
1	438007357	4.21609e-07	0.415858	33041.9	POFI
1	503821256	8.48756e-07	0.250988	-56241.6	POFI
1	534717279	8.90348e-07	0.0930731	89444.4	POFI
1	626726534	8.67902e-07	0.311419	-51209.1	POFI
1	661629967	2.25051e-07	0.351012	-38999.1	POFI
1	710035249	8.14161e-07	0.0676093	102806	POFI
1	710035260	8.14161e-07	0.0676093	102806	POFI
1	710035279	8.14161e-07	0.0676093	102806	POFI
1	712136917	5.68466e-07	0.0490317	-105825	POFI
1	712252418	1.72972e-07	0.174749	41193.6	POFI
2	5132179	5.94016e-08	0.384641	43151.2	POFI
2	44019814	3.24696e-10	0.352169	45163.6	POFI
2	71770478	1.90889e-07	0.131581	-49573.1	POFI
2	98841684	4.35217e-07	0.179326	66008	POFI
2	98841691	4.35217e-07	0.179326	66008	POFI
2	159702231	1.19508e-08	0.169664	-54393.8	POFI
2	162037593	3.00329e-08	0.110936	-60951.3	POFI
2	228522680	2.60213e-08	0.087608	-75056.6	POFI
2	660399561	7.3811e-09	0.285369	44537.2	POFI
2	707075788	1.72181e-08	0.370369	-66736.2	POFI
2	710999646	2.5661e-08	0.454284	35923.2	POFI
2	724408856	6.6649e-07	0.0356812	131988	POFI
2	724408868	6.6649e-07	0.0356812	131988	POFI
2	746218046	5.06166e-07	0.291897	-50106.9	POFI
2	857152960	1.26116e-07	0.0561456	74036.5	POFI
2	903442794	1.50211e-07	0.327423	57595.7	POFI
2	903442806	1.99821e-07	0.325633	56972.8	POFI
2	903442830	8.37496e-08	0.325633	58644.6	POFI
2	926183863	6.44633e-08	0.294578	-38375.2	POFI
3	858056652	1.69462e-09	0.0815023	72109.4	POFI
4	45391785	3.51098e-07	0.0848434	89262.4	POFI
4	588461626	6.43119e-07	0.480445	-49775.6	POFI
4	755129396	7.2963e-07	0.134314	-76674.8	POFI
4	793196844	1.18495e-09	0.299514	43343.4	POFI
4	862530946	1.57538e-07	0.0602513	77392.5	POFI
5	49045007	7.35847e-07	0.315069	55740.4	POFI
5	518574108	3.87942e-07	0.116388	76151	POFI
5	521776295	5.28188e-08	0.0576975	78382.1	POFI
5	559538751	1.27345e-08	0.286243	40143.3	POFI
5	707957351	2.10586e-07	0.107022	-53823.4	POFI
5	769441684	9.10811e-09	0.11014	60805.1	POFI
6	92760765	3.48505e-07	0.0664336	102736	POFI
6	461936240	7.78633e-07	0.0686062	90892.3	POFI
6	630856131	6.25428e-07	0.0812533	62322.8	POFI
6	696135380	6.186e-07	0.181297	68715.9	POFI
6	731552683	7.72013e-07	0.0552395	118393	POFI
6	775074982	2.17769e-07	0.140685	85605.6	POFI
6	850062194	7.27382e-07	0.403546	-52131.9	POFI
6	852185759	3.05912e-07	0.18723	-49058.3	POFI
7	175072947	3.02699e-08	0.06178	77184.4	POFI
7	631099217	7.96995e-07	0.077437	97557.2	POFI
7	785489805	3.01266e-08	0.292169	-41587.2	POFI
7	814969934	8.47625e-07	0.144327	-85522.7	POFI
1	561708207	2.95192e-07	0.0616233	81544.1	PRFI
1	584772516	1.32217e-07	0.14286	-58571	PRFI
1	613009196	7.00498e-07	0.0700895	123052	PRFI
1	718997843	5.49371e-07	0.136599	81957.2	PRFI
1	718997869	4.55452e-07	0.137102	82557.2	PRFI
1	723510163	1.83871e-09	0.392245	49978.7	PRFI
1	726669521	3.19614e-07	0.193357	-78631.8	PRFI
2	13111446	6.57253e-07	0.355301	60716.6	PRFI
2	63846114	7.44872e-07	0.141361	98982.2	PRFI
2	69906189	8.03553e-07	0.273094	62104.6	PRFI
2	250986790	6.71611e-07	0.101767	93716.6	PRFI
2	549834796	2.48047e-07	0.156696	52834.1	PRFI
2	605916607	3.29582e-09	0.146759	72640.9	PRFI
2	674404818	1.80323e-07	0.140075	53292.9	PRFI
2	715372671	1.30656e-08	0.0957434	-78240.6	PRFI
3	74024444	6.3285e-07	0.102823	91496.5	PRFI
3	678337646	5.95293e-07	0.0541537	123714	PRFI
3	727726422	8.01391e-07	0.485948	-37072.8	PRFI
3	832228214	2.19717e-07	0.187285	79600.3	PRFI
3	832228218	2.19717e-07	0.187285	79600.3	PRFI
3	883199227	3.15325e-08	0.285289	-50844.8	PRFI
3	924737214	6.48471e-09	0.163564	60030.8	PRFI
3	956206830	5.70573e-08	0.220669	50740.2	PRFI
4	639903264	8.34874e-07	0.145626	-52147.6	PRFI
4	811939092	8.12077e-07	0.255168	-80545	PRFI
4	896023063	1.86108e-13	0.366259	68085.2	PRFI
5	16517045	2.08516e-09	0.266881	54808.2	PRFI
5	39242854	3.94699e-07	0.112765	97357.3	PRFI
5	433025033	7.15942e-07	0.445532	-56970.1	PRFI
5	483453911	5.87122e-07	0.476238	-60468.1	PRFI
5	516858679	2.78416e-07	0.0823104	-114529	PRFI
5	555905709	1.37187e-07	0.379871	-55627.3	PRFI
5	713393221	1.14671e-07	0.490157	39251.3	PRFI
5	739183523	8.50777e-07	0.305143	65930.1	PRFI
6	582317178	2.03707e-09	0.230608	59359.1	PRFI
6	609198253	7.26782e-07	0.155318	-77777.8	PRFI
6	659531236	7.44994e-07	0.0464993	158071	PRFI
6	672772110	5.33123e-07	0.416719	56703.7	PRFI
7	28827244	6.86076e-07	0.234689	77007.8	PRFI
7	126185727	4.42183e-07	0.303017	-42006.2	PRFI
7	212871283	1.92429e-08	0.0986276	-74932.1	PRFI
7	251499848	6.57684e-07	0.332378	40347.3	PRFI
7	680780349	2.58074e-07	0.123886	-64274.9	PRFI
7	710528505	9.54652e-11	0.192021	62250.3	PRFI
7	770135575	7.17784e-08	0.0798841	77443.2	PRFI
7	839773983	1.36454e-07	0.0854264	-80879.5	PRFI
7	854536128	8.14337e-14	0.0988595	105733	PRFI
7	874567794	5.90611e-07	0.0949655	55432.2	PRFI
1	42451756	2.05941e-07	0.21315	57804.1	PYFI
1	42451782	6.89902e-07	0.295877	49125.3	PYFI
1	42451813	2.05941e-07	0.21315	57804.1	PYFI
1	101669704	5.9257e-08	0.0862185	94609.9	PYFI
1	140893905	7.12374e-07	0.118779	71083	PYFI
1	553133585	1.44194e-07	0.171804	70612.3	PYFI
1	584772951	4.3877e-07	0.226577	-59806.2	PYFI
1	584772981	5.53083e-07	0.224674	-59330.6	PYFI
1	588624479	5.8422e-07	0.156829	42095.6	PYFI
1	606463335	7.2051e-07	0.174825	-60776.4	PYFI
1	636936887	6.60478e-07	0.0667056	92826.3	PYFI
1	636936916	6.76805e-07	0.0664336	92720.4	PYFI
1	638348646	3.9624e-09	0.237343	38920.9	PYFI
1	674935251	1.33808e-13	0.459639	66948.5	PYFI
1	692164500	8.71052e-08	0.0670905	75271.2	PYFI
1	694223606	7.12679e-07	0.444056	-56993.3	PYFI
1	694223668	2.98525e-07	0.435315	-58888.1	PYFI
1	696594941	6.95702e-07	0.0883933	96206.3	PYFI
2	2445222	4.73804e-07	0.308465	38324	PYFI
2	33304596	2.59674e-07	0.447086	46278.1	PYFI
2	69906189	3.62537e-07	0.273094	34213.5	PYFI
2	148015040	5.38563e-07	0.175073	45231.8	PYFI
2	255896048	4.58703e-08	0.263996	-39485.5	PYFI
2	569688715	7.78053e-07	0.0807617	87269.7	PYFI
2	637017531	3.77402e-07	0.431451	-33484.1	PYFI
2	671512503	8.54651e-07	0.107474	76845.5	PYFI
2	709206249	1.45984e-08	0.117148	63425.9	PYFI
2	718548394	8.49708e-07	0.236579	-51946.7	PYFI
2	754909747	7.74249e-07	0.0570482	103266	PYFI
2	844427396	2.33298e-07	0.24133	56696	PYFI
2	897951755	9.47396e-08	0.128355	44743.2	PYFI
2	914049447	6.87329e-07	0.093265	85094.6	PYFI
2	926756727	1.26272e-07	0.433087	32669.6	PYFI
3	14165265	4.09027e-08	0.219297	48032.8	PYFI
3	35118913	1.99757e-07	0.088346	-65707.1	PYFI
3	684500317	5.31979e-07	0.0601845	97701.5	PYFI
3	732821989	8.04363e-07	0.301976	32266.2	PYFI
3	805330213	5.279e-07	0.119528	-48462.1	PYFI
3	812613879	7.00693e-07	0.0703936	87157.3	PYFI
3	812613903	7.00693e-07	0.0703936	87157.3	PYFI
3	834769230	6.49046e-07	0.175418	-39967	PYFI
3	847117795	7.98679e-07	0.060457	69991.6	PYFI
3	852568476	6.59101e-07	0.0636079	101288	PYFI
3	865902573	6.45458e-09	0.074179	72812	PYFI
3	883143948	2.93032e-12	0.0629588	102221	PYFI
3	908132468	5.42295e-07	0.0960111	80760.7	PYFI
3	908132500	5.9704e-07	0.0956826	80447.7	PYFI
3	908132517	5.9704e-07	0.0956826	80447.7	PYFI
3	908134785	7.54019e-07	0.0980861	79365.9	PYFI
4	87003595	6.22156e-07	0.214012	60120.8	PYFI
4	541916191	1.52224e-07	0.384259	30546.9	PYFI
4	542586243	9.86784e-08	0.10893	-57508.2	PYFI
4	548695885	1.20516e-10	0.137879	57933.8	PYFI
4	644770813	6.8649e-07	0.242315	54378	PYFI
4	680978498	5.10118e-10	0.135135	-52043.3	PYFI
4	726254867	7.23067e-07	0.252657	-37963	PYFI
4	738148056	3.66683e-07	0.229588	71621.6	PYFI
4	856897704	2.39538e-07	0.238325	57049.2	PYFI
4	875957847	3.34994e-07	0.0512753	70538.4	PYFI
5	28493861	3.14053e-07	0.461228	61946.7	PYFI
5	359327825	3.78533e-07	0.208535	59474.1	PYFI
5	359327837	3.79353e-07	0.209542	59378.9	PYFI
5	364380686	1.11108e-11	0.284061	-46846.4	PYFI
5	407350357	7.04582e-11	0.325724	46337.4	PYFI
5	491169103	2.32247e-07	0.187335	62949.1	PYFI
5	631818287	1.06988e-09	0.440976	-42695.1	PYFI
5	660496801	2.81808e-07	0.380569	33992.9	PYFI
5	697675131	7.43452e-07	0.367364	49266.5	PYFI
5	707149667	5.85753e-07	0.0684767	92170.8	PYFI
5	707149687	9.9282e-08	0.0666495	98969.8	PYFI
5	711260958	6.87322e-07	0.382132	28397.2	PYFI
5	779679112	5.82385e-07	0.31677	-52484.5	PYFI
5	796663736	8.66403e-07	0.13354	-41100.3	PYFI
5	807225404	3.99472e-07	0.103439	-86137.6	PYFI
5	844055857	8.7901e-07	0.313105	50753.6	PYFI
5	844055872	8.89754e-07	0.302463	51211	PYFI
5	845369906	1.55219e-08	0.147481	52006.9	PYFI
5	855253685	5.45282e-08	0.371395	-33071.7	PYFI
5	867914429	2.60746e-07	0.0567606	118939	PYFI
6	32566293	3.96498e-07	0.304004	34583.2	PYFI
6	498392369	2.20414e-07	0.184735	37995.9	PYFI
6	530344033	8.34972e-07	0.0953954	77197.2	PYFI
6	530344046	8.34972e-07	0.0953954	77197.2	PYFI
6	530344053	8.99729e-07	0.0972458	76595.2	PYFI
6	530344064	8.34972e-07	0.0953954	77197.2	PYFI
6	683390395	7.34562e-07	0.0498226	100841	PYFI
6	699149511	6.93244e-07	0.0711788	-99456.8	PYFI
6	716991603	2.97211e-07	0.130789	72721.5	PYFI
6	777447899	6.72002e-07	0.210831	63171.3	PYFI
6	778265679	4.44992e-07	0.0600014	97868.9	PYFI
6	846793293	2.15654e-07	0.133777	-74944	PYFI
6	875585761	5.38747e-07	0.157417	-45232.7	PYFI
7	16869735	1.42355e-08	0.451868	-32560.3	PYFI
7	75357211	3.50256e-07	0.140393	-72102.2	PYFI
7	130133210	2.0321e-08	0.204002	-47747.6	PYFI
7	185311074	2.4501e-07	0.150319	65995.8	PYFI
7	671916437	8.3596e-07	0.159686	63722.7	PYFI
7	671916503	2.65588e-07	0.156081	66753.9	PYFI
7	755360725	4.47348e-07	0.372449	36345.4	PYFI
7	784763074	4.05511e-07	0.103647	89396.1	PYFI
7	801262518	5.23073e-07	0.121041	-72870.3	PYFI
7	801262548	7.93976e-07	0.122795	-71487.9	PYFI
7	832035889	2.93622e-07	0.455463	-48518.6	PYFI
7	839664635	7.7075e-07	0.0952797	86592.5	PYFI
7	859079572	5.82964e-07	0.383402	-40104.8	PYFI
7	887893108	1.21967e-10	0.041958	111215	PYFI

## Sheet: Supplementary Table 4
Supplementary Table 4. Description of QTL detected in GWAS with assigned candidate gene and positional information.
SNP	QTL	chromosome	position SNP [bp]	start gene [bp]	end gene [bp]	distance QTL to center of gene [bp]	gene id	gene description	GO-terms
6569	QTL1_AL	1	674700847	674700529	674704332	1583.5	SECCE1Rv1G0054360.1	Oligopeptide transporter	GO:0016020,GO:0016021,GO:0055085
23572	QTL2_AL	3	911708489	911711730	911712605	3678.5	SECCE3Rv1G0206830.1	DUF506 family protein	GO:0000027,GO:0003723,GO:0003735,GO:0005622,GO:0005840,GO:0006412,GO:0009507,GO:0009536,GO:0019843
24309	QTL3_AL	3	960700962	960700110	960702284	235	SECCE3Rv1G0213410.1	Monosaccharide-sensing protein 2	GO:0005215,GO:0016020,GO:0016021,GO:0022857,GO:0055085
32112	QTL4_AL	4	887625419	887660648	887663243	36526.5	SECCE4Rv1G0293930.1	Acetate kinase	GO:0000166,GO:0005524,GO:0005622,GO:0005737,GO:0006082,GO:0006085,GO:0008152,GO:0008776,GO:0016301,GO:0016310,GO:0016740,GO:0016774,GO:0046872
32556	QTL5_AL	5	22918265	22917707	22923016	2096.5	SECCE5Rv1G0300130.1	Glutathione-regulated potassium-efflux system protein	GO:0005886,GO:0005887,GO:0006811,GO:0006812,GO:0006813,GO:0008324,GO:0015297,GO:0015299,GO:0016020,GO:0016021,GO:0022890,GO:0055085,GO:0071805,GO:1902600
37882	QTL6_AL	5	716253906	716248139	716253883	2895	SECCE5Rv1G0353300.1	MADS-box transcription factor	GO:0000977,GO:0003677,GO:0003700,GO:0005634,GO:0006351,GO:0006355,GO:0045944,GO:0046983
38328	QTL7_AL	5	733877730	733876010	733884511	2530.5	SECCE5Rv1G0355740.1	Aldehyde oxidase, putative	GO:0004031,GO:0005506,GO:0009055,GO:0016491,GO:0016614,GO:0022900,GO:0046872,GO:0050660,GO:0051536,GO:0051537,GO:0055114,GO:0102797,GO:0102798
51940	QTL8_AL	7	326713025	326710636	326722014	3300	SECCE7Rv1G0483740.1	ABC transporter family protein	GO:0000166,GO:0005524,GO:0005886,GO:0016020,GO:0016021,GO:0016887,GO:0042626,GO:0055085
1164	QTL1_PL	1	82356941	82320324	82322430	35564	SECCE1Rv1G0011770.1	Cytochrome P450 family protein, expressed	GO:0004497,GO:0005506,GO:0016491,GO:0016705,GO:0020037,GO:0046872,GO:0055114
10170	QTL2_PL	2	148085232	148084892	148085152	210	SECCE2Rv1G0082130.1	Calcium binding family protein	GO:0005509
36379	QTL3_PL	5	628078269	628078075	628086377	3957	SECCE5Rv1G0341870.1	O-acyltransferase WSD1	GO:0004144,GO:0016020,GO:0016021,GO:0016740,GO:0016746,GO:0045017
39666	QTL4_PL	5	815999733	815999586	816000014	67	SECCE5Rv1G0366790.1	Zinc finger protein	GO:0003676,GO:0005634,GO:0060862
49317	QTL5_PL	7	22269788	22252792	22254063	16360.5	SECCE7Rv1G0458630.1	Leucine-rich repeat receptor-like protein kinase	GO:0000166,GO:0004672,GO:0004674,GO:0005524,GO:0006468,GO:0016020,GO:0016021,GO:0016301,GO:0016310,GO:0016740
9019	QTL1_PRFI	2	63784060	63784444	63785268	796	SECCE2Rv1G0073050.1	Transcription repressor OFP17	GO:0016740,GO:0016747
37870	QTL2_PFRI	5	715250943	715250001	715251424	230.5	SECCE5Rv1G0353270.1	Cysteine protease, putative	GO:0006508,GO:0008233,GO:0008234,GO:0016491,GO:0016787,GO:0032440,GO:0055114
43806	QTL3_PFRI	6	619189448	619189258	619190764	563	SECCE6Rv1G0412960.1	Basic helix-loop-helix transcription factor	GO:0046983
140	QTL1_POFI	1	6829077	6828365	6831822	1016.5	SECCE1Rv1G0001960.1	Ankyrin repeat family protein	GO:0004089,GO:0008270
8079	QTL2_POFI	2	5280420	5259775	5261263	19901	SECCE2Rv1G0064840.1	Basic-leucine zipper (BZIP) transcription factor family	GO:0003677,GO:0003700,GO:0005634,GO:0006355
23615	QTL3_POFI	3	913700124	913699690	913700237	160.5	SECCE3Rv1G0207000.1	Vitamin B12-binding protein	GO:0015889,GO:0031419,GO:0042597
39162	QTL4_POFI	5	786287636	786136326	786137582	150682	SECCE5Rv1G0362410.1	Pectin lyase-like superfamily protein	GO:0008152,GO:0016740,GO:0016757,GO:0016758
43806	QTL5_POFI	6	619189448	619189258	619190764	563	SECCE6Rv1G0412960.1	Basic helix-loop-helix transcription factor	GO:0046983
140	QTL1_PYFI	1	6829077	6828365	6831822	1016.5	SECCE1Rv1G0001960.1	Ankyrin repeat family protein	GO:0004089,GO:0008270
8079	QTL2_PYFI	2	5280420	5259775	5261263	19901	SECCE2Rv1G0064840.1	Basic-leucine zipper (BZIP) transcription factor family	GO:0003677,GO:0003700,GO:0005634,GO:0006355
43806	QTL3_PYFI	6	619189448	619189258	619190764	563	SECCE6Rv1G0412960.1	Basic helix-loop-helix transcription factor	GO:0046983
4326	QTL1_PGFI	1	562203027	562202914	562204654	757	SECCE1Rv1G0040590.1	Zinc finger protein LSD1	GO:0005515,GO:0005634,GO:0060548
32797	QTL2_PGFI	5	38662536	38660723	38666302	976.5	SECCE5Rv1G0302420.1	Homeobox leucine-zipper protein	GO:0003677,GO:0005634,GO:0008289
42608	QTL3_PGFI	6	461927851	461928823	461929290	1205.5	SECCE6Rv1G0401040.1	Ferredoxin-thioredoxin reductase, variable chain	GO:0015979

## Sheet: Supplementary Table 5
Supplementary Table 5. Summary statistics of pollen and anther traits. Minimum (Min), Maximum (Max), Median, Mean, Coefficient of variation (CV), Genotypic variance (σ2G), Phenotypic variance (σ2P), error variance (σ2e) and SNP-based heritability (h2) for anther length (AL), pollen length (PL), pollen area (PA), pollen elongatedness (PE), pollen mass (PM), pollen red fluorescence intensity (PRFI)…
	AL [mm]	PL [µm]	PA [µm2]	PE [a.u.]	PM [ng]	PRFI [a.u.]	POFI [a.u.]	PYFI [a.u.]	PGFI [a.u.]
Min	5.53	39	1001	1.07	2.1	209049	190860	174042	394349
Max	14.31	57	2246	1.27	18.27	1062141	896838	815825	2353100
Median	10.52	49	1591	1.17	13.42	567394	466645	431177	1000462
Mean	10.52	48	1566	1.17	12.31	587149	473235	436975	1016797
CV	13.24	7.97	15.26	2.92	38.69	28.14	28.36	29.07	31.41
σ2G	1.15***	3.99*	14,701*	0		13,329,670,252***	9,984,083,517***	8,988,433,968***	57,935,997,010***
σ2P	1.41***	13.62***	5,2872***	0		19,659,487,935***	13,884,138,636***	12,300,452,700***	79,549,180,609***
σ2e	0.27**	9.63***	38,171***	0		6,329,817,682**	3,900,055,119**	3312018732	21,613,183,599**
								**
h2	0.81	0.29	0.28	0.02		0.68	0.72	0.73	0.73
	±0.08	±0.14	±0.13	±0.1		±0.1	±0.09	±0.09	±0.09

## Sheet: Supplementary Table 6
Supplementary Table 6. Genotypes belonging to outgroups of feral and domesticated rye used in Z(FST)-, DRI-, and XP-CLR-analysis.
Genotype	group
R_100_2	domesticated
R_1185_1	domesticated
R_1185_2	domesticated
R_1185_3	domesticated
R_1185_6	domesticated
R_1201_4	domesticated
R_1213_4	domesticated
R_1319_1	domesticated
R_1554_5	domesticated
R_1572_1	domesticated
R_1572_2	domesticated
R_1572_4	domesticated
R_1572_5	domesticated
R_193_1	domesticated
R_193_3	domesticated
R_193_4	domesticated
R_193_5	domesticated
R_193_6	domesticated
R_2302_1	domesticated
R_2302_2	domesticated
R_2302_3	domesticated
R_2302_5	domesticated
R_2302_6	domesticated
R_233_6	domesticated
R_2420_1	domesticated
R_47_1	domesticated
R_47_2	domesticated
R_47_3	domesticated
R_47_5	domesticated
R_47_6	domesticated
R_1038_1	feral
R_1038_2	feral
R_1038_4	feral
R_1038_5	feral
R_1038_6	feral
R_1148_1	feral
R_1148_2	feral
R_1148_3	feral
R_1148_4	feral
R_1148_5	feral
R_1148_6	feral
R_2434_1	feral
R_2434_2	feral
R_2434_5	feral
R_253_3	feral
R_2581_1	feral
R_2596_4	feral
R_2596_5	feral
R_2596_6	feral
R_2606_1	feral
R_2606_4	feral
R_2606_5	feral
R_2743_2	feral
R_2743_4	feral
R_2863_1	feral
R_2863_2	feral
R_2863_3	feral
R_2863_4	feral
R_2863_5	feral
R_2863_6	feral

## Sheet: Supplementary Table 7
Supplementary Table 7. QTL detected in GWAS with positional information and information of signature of selection signals above the 95 % quantile within 5 Mb window around QTL position applying DRI-, XPCLR- and Z(FST)-scans within outgroups of feral and domesticated rye.
trait	chromosome	QTL	position [bp]	πferal/ πdomesticated	XPCLR	Z(FST)
AL	1	QTL1_AL	674700847	yes	no	no
	3	QTL2_AL	911708489	no	no	no
	3	QTL3_AL	960700962	no	yes	yes
	4	QTL4_AL	887625419	yes	no	no
	5	QTL5_AL	22918265	yes	no	no
	5	QTL6_AL	716253906	no	no	yes
	5	QTL7_AL	733877730	yes	yes	no
	7	QTL8_AL	326713025	yes	yes	yes
PL	1	QTL1_PL	82356941	no	no	no
	2	QTL2_PL	148085232	no	no	no
	5	QTL3_PL	628078269	no	no	yes
	5	QTL4_PL	815999733	yes	no	no
	7	QTL5_PL	22269788	no	no	no
PRFI	2	QTL1_PRFI	63784060	no	no	yes
	5	QTL2_PFRI	715250943	no	no	yes
	6	QTL3_PFRI	619189448	yes	no	no
POFI	1	QTL1_POFI	6829077	yes	yes	yes
	2	QTL2_POFI	5280420	no	yes	yes
	3	QTL3_POFI	913700124	no	no	no
	5	QTL4_POFI	786287636	no	yes	no
	6	QTL5_POFI	619189448	yes	no	no
PYFI	1	QTL1_PYFI	6829077	yes	yes	yes
	2	QTL2_PYFI	5280420	no	yes	yes
	6	QTL3_PYFI	619189448	yes	no	no
PGFI	1	QTL1_PGFI	562203027	no	no	no
	5	QTL2_PGFI	38662536	no	no	no
	6	QTL3_PGFI	461927851	no	no	no

## Sheet: Supplementary Table 8
Supplementary Table 8. Genotypes belonging to outgroups of feral and domesticated rye used in PST-FST-analysis with present phenotypic anther and pollen morphology data.
genotypes	group	trait
R_100_2	domesticated	Anther
R_1185_1	domesticated	Anther
R_1185_2	domesticated	Anther
R_1185_3	domesticated	Anther
R_1185_6	domesticated	Anther
R_1201_4	domesticated	Anther
R_1213_4	domesticated	Anther
R_1319_1	domesticated	Anther
R_1572_1	domesticated	Anther
R_1572_2	domesticated	Anther
R_1572_4	domesticated	Anther
R_1572_5	domesticated	Anther
R_193_1	domesticated	Anther
R_193_3	domesticated	Anther
R_193_4	domesticated	Anther
R_193_5	domesticated	Anther
R_193_6	domesticated	Anther
R_2302_2	domesticated	Anther
R_2302_3	domesticated	Anther
R_2302_5	domesticated	Anther
R_2302_6	domesticated	Anther
R_233_6	domesticated	Anther
R_2420_1	domesticated	Anther
R_47_1	domesticated	Anther
R_47_2	domesticated	Anther
R_47_3	domesticated	Anther
R_47_5	domesticated	Anther
R_47_6	domesticated	Anther
R_1038_1	feral	Anther
R_1038_2	feral	Anther
R_1038_4	feral	Anther
R_1038_5	feral	Anther
R_1038_6	feral	Anther
R_1148_1	feral	Anther
R_1148_2	feral	Anther
R_1148_3	feral	Anther
R_1148_4	feral	Anther
R_1148_5	feral	Anther
R_1148_6	feral	Anther
R_2434_1	feral	Anther
R_2434_2	feral	Anther
R_2434_5	feral	Anther
R_253_3	feral	Anther
R_2581_1	feral	Anther
R_2596_4	feral	Anther
R_2596_5	feral	Anther
R_2596_6	feral	Anther
R_2606_1	feral	Anther
R_2606_4	feral	Anther
R_2606_5	feral	Anther
R_2743_2	feral	Anther
R_2743_4	feral	Anther
R_2863_1	feral	Anther
R_2863_2	feral	Anther
R_2863_3	feral	Anther
R_2863_4	feral	Anther
R_2863_5	feral	Anther
R_2863_6	feral	Anther
R_100_2	domesticated	Pollen
R_1185_1	domesticated	Pollen
R_1185_2	domesticated	Pollen
R_1185_3	domesticated	Pollen
R_1185_6	domesticated	Pollen
R_1201_4	domesticated	Pollen
R_1213_4	domesticated	Pollen
R_1319_1	domesticated	Pollen
R_1572_1	domesticated	Pollen
R_1572_2	domesticated	Pollen
R_1572_4	domesticated	Pollen
R_1572_5	domesticated	Pollen
R_193_1	domesticated	Pollen
R_193_3	domesticated	Pollen
R_193_4	domesticated	Pollen
R_193_5	domesticated	Pollen
R_193_6	domesticated	Pollen
R_2302_3	domesticated	Pollen
R_2302_5	domesticated	Pollen
R_2302_6	domesticated	Pollen
R_233_6	domesticated	Pollen
R_2420_1	domesticated	Pollen
R_47_1	domesticated	Pollen
R_47_2	domesticated	Pollen
R_47_3	domesticated	Pollen
R_47_5	domesticated	Pollen
R_1038_1	feral	Pollen
R_1038_4	feral	Pollen
R_1038_6	feral	Pollen
R_1148_2	feral	Pollen
R_1148_3	feral	Pollen
R_1148_4	feral	Pollen
R_1148_5	feral	Pollen
R_1148_6	feral	Pollen
R_2434_1	feral	Pollen
R_2434_2	feral	Pollen
R_2434_5	feral	Pollen
R_253_3	feral	Pollen
R_2581_1	feral	Pollen
R_2596_4	feral	Pollen
R_2596_5	feral	Pollen
R_2596_6	feral	Pollen
R_2606_4	feral	Pollen
R_2606_5	feral	Pollen
R_2743_2	feral	Pollen
R_2743_4	feral	Pollen
R_2863_1	feral	Pollen
R_2863_2	feral	Pollen
R_2863_3	feral	Pollen
R_2863_4	feral	Pollen
R_2863_6	feral	Pollen

## Sheet: Supplementary Table 9
Supplementary Table 9. Pearson’s correlation coefficients among the evaluated traits. Anther length (AL), pollen length (PL), pollen area (PA), pollen elongatedness (PE), pollen mass (PM), pollen red fluorescence intensity (PRFI), pollen orange fluorescence intensity (POFI), pollen yellow fluorescence intensity (PYFI) and pollen green fluorescence intensity (PGFI); * P < 0.05, ** P < 0.01, *** P …
	AL	PL	PA	PE	PM	PRFI	POFI	PYFI	PGFI
AL		0.32***	0.29***	0.14*	0.40*	0.36***	0.29***	0.29***	0.27***
PL			0.98***	0.15**	0.89***	0.31***	0.39***	0.35***	0.28***
PA				-0.02	0.85***	0.31***	0.39***	0.35***	0.27***
PE					0.13	-0.08	-0.08	-0.08	-0.08
PM						0.27	0.44*	0.39	0.36
PRFI							0.89***	0.89***	0.84***
POFI								1.00***	0.97***
PYFI									0.98***
PGFI

[truncated: 1 more sheets: Supplementary Table 10]
